# Supplementary material for: COUP-TFII regulates early bipotential gonad signaling and commitment to ovarian progenitors
Source: Cell Biosci. 2024 Jan 4;14:3. doi: 10.1186/s13578-023-01182-5 (PMC10768475; doi:10.1186/s13578-023-01182-5)
Supplement: Supplementary file 2 — Additional file 2. RNA sequencing data comparing WT and NR2F2-KO COV434 cells. [file 13578_2023_1182_MOESM2_ESM.xlsm]

## Sheet: Expression matrix
KO1_S5	KO2_S6	KO3_S7	KO4_S8	WT2_S2	WT3_S3	WT4_S4	GeneID	KO mean	WT mean
5.19288	5.71259	4.67207	6.79799	22.0124	22.2365	22.1185	ENSG00000000003	5.59389	22.1225
58.8124	64.5066	53.3666	57.4161	94.9352	94.3821	94.7295	ENSG00000000419	58.5254	94.6823
6.65135	5.83374	6.19321	5.82685	6.72309	6.59961	6.52464	ENSG00000000457	6.12629	6.61578
3.3071	3.42942	2.96984	3.86299	4.53889	5.03677	3.874	ENSG00000000460	3.39234	4.48322
565.978	578.994	505.426	536.189	51.8603	51.8031	48.9185	ENSG00000000971	546.647	50.8606
14.083	14.3607	11.5534	12.2688	13.3975	12.7066	13.1064	ENSG00000001084	13.0665	13.0701
51.5758	51.7022	46.4038	47.4565	49.0834	48.7454	51.406	ENSG00000001167	49.2846	49.7449
4.98851	4.75273	4.31895	3.86299	7.07223	7.04978	6.85902	ENSG00000001460	4.48079	6.99368
37.9015	43.0821	38.6532	34.7021	44.2928	40.0648	46.7164	ENSG00000001461	38.5848	43.6913
65.4545	66.4171	66.3144	68.3792	75.2044	76.6218	83.2543	ENSG00000001497	66.6413	78.3602
1.76502	1.95701	1.45776	1.62936	21.6308	20.317	22.5671	ENSG00000001561	1.70229	21.5049
17.7338	18.3027	15.9901	17.9661	13.1051	12.7406	13.5631	ENSG00000001617	17.4982	13.1363
0.315846	0.764164	0.416502	0.291343	5.48078	4.37426	4.46122	ENSG00000001626	0.446964	4.77209
114.652	119.228	107.394	108.153	117.938	117.697	119.898	ENSG00000001629	112.357	118.511
10.6645	10.9499	11.4176	11.4487	11.6111	12.2479	12.2989	ENSG00000001630	11.1202	12.0527
9.11309	8.499	9.09967	8.20075	9.47565	8.31534	8.22104	ENSG00000001631	8.72813	8.67068
26.8748	23.1579	26.6652	26.1237	17.1081	17.7773	15.4308	ENSG00000002016	25.7054	16.7721
3.07486	2.85164	3.31391	3.7335	2.34658	2.85389	2.88715	ENSG00000002330	3.24348	2.69587
68.5293	70.0422	64.7118	65.2499	83.2104	87.12	86.7287	ENSG00000002549	67.1333	85.6864
117.922	130.029	116.422	140.125	92.2557	96.6499	105.218	ENSG00000002586	126.124	98.0412
534.412	549.518	495.81	537.926	206.694	210.814	220.484	ENSG00000002834	529.417	212.664
16.5912	18.4611	17.81	19.4336	22.4915	22.7547	24.5408	ENSG00000002919	18.074	23.2623
53.4988	54.7216	48.8847	53.3804	97.3386	103.317	105.03	ENSG00000003056	52.6214	101.895
0.938249	1.28603	1.09558	1.64015	2.16795	2.3018	2.29178	ENSG00000003096	1.24	2.25384
11.9	10.9313	11.8522	13.5636	15.0457	15.6029	15.9772	ENSG00000003249	12.0618	15.542
76.379	75.82	74.2189	70.2243	60.0287	60.2119	58.9256	ENSG00000003393	74.1606	59.7221
70.2015	67.7683	73.1234	74.411	102.43	102.026	99.4436	ENSG00000003402	71.376	101.3
1.39344	1.4631	1.4306	1.29486	3.95428	4.08547	4.79561	ENSG00000003436	1.3955	4.27845
31.8819	33.3716	31.0385	29.0803	30.4975	27.4941	30.9349	ENSG00000003509	31.3431	29.6422
46.1879	43.3337	44.7469	48.7729	50.3257	48.5161	44.865	ENSG00000003756	45.7603	47.9023
61.0698	64.7023	57.8395	66.4153	59.1193	58.9633	59.6678	ENSG00000004059	62.5067	59.2501
12.3645	15.2367	12.1057	12.9593	15.2081	15.8068	15.0801	ENSG00000004139	13.1666	15.365
63.1321	62.4285	56.3093	65.6708	75.2206	83.1789	83.3277	ENSG00000004142	61.8852	80.5758
14.3989	14.5005	14.0434	13.1644	37.0013	36.8032	37.378	ENSG00000004399	14.0268	37.0609
282.515	297.586	262.487	288.159	179.737	176.644	188.546	ENSG00000004455	282.687	181.642
196.559	202.811	185.38	195.879	175.661	181.731	186.295	ENSG00000004478	195.157	181.229
125.688	134.334	123.593	131.05	137.49	132.782	141.267	ENSG00000004487	128.666	137.18
80.5408	72.6515	80.1496	76.4396	79.2236	80.0787	77.374	ENSG00000004534	77.4454	78.8921
5.7131	6.104	5.8582	6.16136	10.7017	11.5939	11.0022	ENSG00000004660	5.95916	11.0993
78.5064	79.1003	72.9513	69.3935	54.3531	54.4956	55.8753	ENSG00000004700	74.9879	54.908
19.1459	18.3586	16.4247	17.8582	22.2398	24.0032	24.5571	ENSG00000004766	17.9468	23.6
9.55899	7.64164	10.82	10.5531	15.7928	15.0424	13.7914	ENSG00000004777	9.64343	14.8755
23.7814	23.0181	21.4952	22.2391	36.571	36.4295	35.1678	ENSG00000004779	22.6334	36.0561
23.0754	23.54	20.1279	21.6349	17.5222	17.6075	16.5807	ENSG00000004864	22.0945	17.2368
2.65682	3.01938	3.11471	3.20477	4.09231	4.23836	5.06475	ENSG00000004866	2.99892	4.46514
136.148	138.267	119.246	129.151	138.4	143.552	140.019	ENSG00000004897	130.703	140.657
0.260109	0.30753	0.22636	0.4532	3.39402	3.78819	3.40912	ENSG00000004948	0.311799	3.53045
17.2508	17.7994	17.7557	18.6783	28.6462	28.4794	32.8923	ENSG00000004961	17.871	30.006
49.1512	48.1423	48.2056	49.7764	52.3069	54.3682	53.608	ENSG00000004975	48.8189	53.4277
165.801	154.65	146.383	152.426	167.614	162.587	167.422	ENSG00000005007	154.815	165.874
28.7606	29.6999	29.0827	26.3072	23.4496	24.0542	24.3858	ENSG00000005020	28.4626	23.9632
146.441	149.413	127.866	140.772	140.641	141.607	140.989	ENSG00000005022	141.123	141.079
35.254	35.3473	32.0345	31.1413	23.0761	24.98	25.8376	ENSG00000005059	33.4443	24.6312
7.06938	8.07032	8.23045	8.97767	13.3731	12.0865	12.3397	ENSG00000005075	8.08695	12.5998
59.4441	62.8292	60.6373	61.3546	63.6663	60.8744	61.984	ENSG00000005100	61.0663	62.1749
298.298	318.889	294.286	322.117	0.097436	0.331255	0.358855	ENSG00000005102	308.398	0.262515
1.71858	1.77994	2.13684	2.06098	7.86796	7.1517	8.03346	ENSG00000005108	1.92408	7.68437
92.0227	93.2187	85.4826	85.5252	62.3834	59.6683	62.0656	ENSG00000005156	89.0623	61.3724
48.5753	49.4936	44.5205	45.1797	50.9266	54.02	51.7404	ENSG00000005175	46.9423	52.229
10.6273	9.60797	10.0051	9.76537	7.18591	7.97559	7.57673	ENSG00000005189	10.0014	7.57941
32.3278	34.9838	31.129	34.9072	53.0783	59.6343	62.0819	ENSG00000005194	33.3369	58.2648
13.9158	10.2137	11.8794	12.258	10.3607	11.2966	9.28129	ENSG00000005206	12.0667	10.3129
15.1792	14.5844	14.0796	14.8477	11.5218	12.5367	12.772	ENSG00000005238	14.6727	12.2768
4.86775	5.84306	5.37831	5.13626	4.38462	3.92409	4.11868	ENSG00000005249	5.30635	4.14246
11.0639	11.6768	11.155	11.999	16.0282	17.3357	15.235	ENSG00000005302	11.4737	16.1996
61.9988	71.3096	69.9	64.4838	77.7621	74.9145	74.9517	ENSG00000005339	66.923	75.8761
33.6841	32.3558	33.5103	33.99	34.9308	32.8282	33.8955	ENSG00000005436	33.3851	33.8848
30.7207	28.302	26.122	28.8645	18.5697	18.7371	19.1824	ENSG00000005448	28.5023	18.8297
15.1792	15.5908	12.4589	14.524	21.8906	21.7354	21.2948	ENSG00000005469	14.4382	21.6403
195.871	216.361	200.772	192.567	109.859	107.284	104.207	ENSG00000005483	201.393	107.117
14.6311	14.836	12.8754	15.7541	18.6996	19.544	20.6994	ENSG00000005486	14.5241	19.6477
1.56994	1.68675	1.56641	1.45671	7.4295	6.68455	6.8264	ENSG00000005513	1.56995	6.98015
146.33	142.675	131.832	127.738	100.781	95.3249	93.7182	ENSG00000005700	137.144	96.6082
16.8327	15.479	16.4247	15.6354	32.9659	33.2359	31.7097	ENSG00000005801	16.0929	32.6372
110.1	127.382	121.229	105.013	90.3882	86.0158	83.8089	ENSG00000005810	115.931	86.7376
32.5322	32.7286	29.3182	31.5082	20.9569	21.1833	21.8249	ENSG00000005812	31.5218	21.3217
7.24588	7.34343	6.82702	7.93099	8.24146	8.57015	8.17211	ENSG00000005882	7.33683	8.32791
25.3234	24.7142	22.0203	23.124	19.3654	18.6437	19.0438	ENSG00000005884	23.7955	19.0176
306.863	341.153	299.818	301.917	128.875	130.073	121.831	ENSG00000005889	312.438	126.926
98.5347	102.51	90.209	92.4311	53.2082	51.5908	53.5754	ENSG00000005893	95.9212	52.7915
70.6752	74.1053	63.3084	64.0198	72.3462	72.6382	75.229	ENSG00000006007	68.0272	73.4045
17.6595	17.7622	17.638	20.7932	29.1253	29.2014	31.2448	ENSG00000006015	18.4632	29.8572
5.82458	5.35847	6.12983	7.61807	4.27095	3.79669	4.37151	ENSG00000006016	6.23274	4.14638
0.195081	0.167743	0.162979	0.215809	10.1333	9.66584	10.9043	ENSG00000006042	0.185403	10.2345
4.92349	3.62512	4.40949	4.80176	5.89488	4.98581	4.73036	ENSG00000006047	4.43996	5.20368
8.93659	8.86244	9.11778	10.3373	5.59445	4.84141	5.28495	ENSG00000006062	9.31352	5.24027
24.6825	25.5995	23.967	27.8286	32.9496	34.0853	31.7994	ENSG00000006118	25.5194	32.9448
373.172	384.952	337.901	339.263	252.611	241.018	245.84	ENSG00000006125	358.822	246.49
76.602	68.169	63.1997	62.5523	41.3535	42.6384	44.1962	ENSG00000006194	67.6308	42.7294
13.9808	13.5313	12.8029	13.8118	13.8197	12.129	12.356	ENSG00000006282	13.5317	12.7682
94.5959	88.5312	85.9444	99.1536	47.1184	44.5495	45.1831	ENSG00000006327	92.0563	45.617
28.324	28.6655	31.4822	30.9471	63.0249	58.6066	63.5744	ENSG00000006432	29.8547	61.7353
58.9146	62.3353	53.2037	53.4128	58.8514	56.5002	57.2455	ENSG00000006451	56.9666	57.5323
54.79	48.8413	47.7348	48.5031	38.2842	36.4125	37.6308	ENSG00000006453	49.9673	37.4425
74.9763	74.2171	71.3125	62.0236	44.9992	40.3196	42.5977	ENSG00000006459	70.6324	42.6389
12.4388	13.2983	13.1108	12.0961	17.7983	16.6477	18.8154	ENSG00000006530	12.736	17.7538
5.07212	6.13195	4.93465	5.26575	1.51026	0.883346	0.954228	ENSG00000006534	5.35112	1.11594
85.4921	86.4717	75.8125	82.6334	55.9851	58.1479	59.4476	ENSG00000006576	82.6024	57.8602
53.8425	59.3066	51.2841	56.1967	80.2304	77.9977	77.6758	ENSG00000006607	55.1575	78.6347
18.9601	18.7593	16.3794	17.5669	22.6945	23.8164	23.0075	ENSG00000006625	17.9164	23.1728
37.0934	41.9079	36.5345	40.0434	36.4654	35.6226	34.5724	ENSG00000006634	38.8948	35.5535
10.5065	9.12338	9.06346	11.0926	4.07607	5.97108	5.34204	ENSG00000006638	9.94649	5.12973
8.212	6.40221	7.07149	7.12171	5.95984	4.8584	5.43176	ENSG00000006652	7.20185	5.41667
13.2005	13.2331	11.2184	11.5134	12.6992	11.8402	12.9025	ENSG00000006695	12.2914	12.4806
17.2415	16.0009	17.6832	17.3187	19.0325	18.0661	17.1679	ENSG00000006704	17.0611	18.0889
33.0152	36.8383	39.4138	37.9609	58.3236	56.4577	58.2813	ENSG00000006712	36.807	57.6875
77.0386	81.2996	77.6777	75.4793	99.0275	97.9834	98.2039	ENSG00000006715	77.8738	98.4049
14.4639	14.5937	14.1701	13.0025	13.2757	14.0571	12.5191	ENSG00000006740	14.0576	13.284
64.4605	63.3884	60.2208	65.3686	80.1411	84.5379	78.6382	ENSG00000006744	63.3596	81.1057
1.45847	1.43514	1.48492	1.32723	3.5483	4.0515	3.25416	ENSG00000006747	1.42644	3.61799
28.4819	30.6784	30.6039	32.8785	27.5988	27.6046	27.7542	ENSG00000006756	30.6607	27.6525
12.8196	13.9693	11.9337	13.1536	14.1607	12.9274	14.0361	ENSG00000006757	12.9691	13.7081
121.517	122.639	107.385	109.48	114.975	115.328	117.843	ENSG00000006831	115.255	116.048
73.5643	72.4931	70.6243	69.0698	45.3971	44.8638	44.9466	ENSG00000007047	71.4379	45.0691
45.2775	49.2047	47.2006	46.1616	62.0749	65.5799	66.7552	ENSG00000007080	46.9611	64.8033
221.408	223.043	215.694	219.241	216.121	210.075	212.026	ENSG00000007168	219.846	212.741
173.548	174.77	161.829	163.195	158.163	162.298	164.184	ENSG00000007202	168.336	161.548
7.1437	8.03304	7.24352	6.75483	7.86796	8.17095	8.51465	ENSG00000007255	7.29377	8.18452
8.41637	8.77857	8.90048	9.37691	11.5543	12.2819	12.8862	ENSG00000007264	8.86808	12.2408
18.6628	18.3493	18.1812	16.8115	20.0312	20.1895	20.7402	ENSG00000007341	18.0012	20.3203
8.7508	8.48036	8.06747	8.91292	6.99103	6.38727	7.14448	ENSG00000007372	8.55289	6.84093
5.84316	4.65022	5.46886	6.54981	11.6436	12.1375	11.9482	ENSG00000007376	5.62801	11.9098
23.9021	19.7471	21.8664	23.4045	12.5936	12.9359	13.245	ENSG00000007384	22.23	12.9248
57.9206	50.0341	52.7781	54.8695	78.8501	76.1716	73.0841	ENSG00000007392	53.9006	76.0353
12.4666	12.3291	12.3321	14.0168	33.8996	34.493	34.4745	ENSG00000007402	12.7862	34.289
2.15519	1.58424	1.7475	1.61857	2.33034	2.09795	2.50383	ENSG00000007516	1.77637	2.31071
28.3054	32.0949	28.1501	29.609	35.6535	36.3701	38.7726	ENSG00000007520	29.5399	36.9321
3.55791	3.83946	3.44973	4.54279	5.48078	5.59736	6.16578	ENSG00000007541	3.84747	5.74797
20.5579	20.9679	21.2869	20.0271	25.2359	23.0774	24.7447	ENSG00000007545	20.7099	24.3527
34.2693	34.1171	34.0083	33.1267	32.1539	31.9109	31.0246	ENSG00000007866	33.8804	31.6965
40.2704	43.4549	42.9994	47.5536	64.5351	67.9752	62.8322	ENSG00000007923	43.5695	65.1142
0.0278688	0.111829	0.0543264	0.205019	1.9812	2.44619	2.31625	ENSG00000007944	0.0997607	2.24788
47.6092	50.3603	46.9471	52.787	81.4078	85.6251	86.8918	ENSG00000007968	49.4259	84.6416
119.576	119.079	108.807	119.235	156.198	154.985	157.448	ENSG00000008018	116.674	156.21
44.3207	48.338	43.9501	45.9026	35.8321	34.7733	32.7292	ENSG00000008083	45.6279	34.4448
50.3775	48.7201	48.1785	51.4274	49.0996	51.6757	50.517	ENSG00000008130	49.6759	50.4308
42.8065	47.08	38.5989	38.0688	36.0107	33.3718	35.5266	ENSG00000008256	41.6385	34.9697
6.53987	6.17855	6.8904	5.9995	45.1697	40.2772	44.0087	ENSG00000008277	6.40208	43.1519
55.0223	52.6341	46.7569	50.208	36.7171	36.7268	35.7061	ENSG00000008282	51.1553	36.3833
3.58578	3.44806	2.96984	3.32346	4.62821	5.46995	5.56225	ENSG00000008283	3.33179	5.22014
360.78	346.8	327.072	314.844	289.807	288.344	292.067	ENSG00000008294	337.374	290.073
88.985	83.9742	88.6245	92.3124	60.3535	58.1649	56.0058	ENSG00000008300	88.474	58.1748
51.325	50.1087	51.4471	50.7044	268.103	263.951	261.051	ENSG00000008311	50.8963	264.368
6.99506	6.52335	7.14392	6.43112	9.06967	9.26664	8.18026	ENSG00000008324	6.77336	8.83886
24.8497	26.55	27.3715	28.53	34.5167	37.0411	40.2407	ENSG00000008382	26.8253	37.2662
27.3021	25.2827	22.5817	20.7824	27.1359	26.6957	26.6613	ENSG00000008405	23.9872	26.831
4.15245	3.23372	3.68514	3.33425	2.90684	2.89636	2.64248	ENSG00000008438	3.60139	2.81522
56.2671	59.5675	59.6595	60.8474	44.6338	42.9527	44.8895	ENSG00000008441	59.0854	44.1587
106.05	107.915	104.126	105.984	56.789	55.0562	54.4073	ENSG00000008710	106.019	55.4175
26.4846	27.2676	26.801	30.4939	19.7795	17.8368	18.163	ENSG00000008735	27.7618	18.5931
41.5152	40.6219	37.9742	38.5004	57.8283	54.6995	59.8717	ENSG00000008838	39.6529	57.4665
13.3584	12.3105	12.8754	14.47	27.2658	28.0887	29.8257	ENSG00000008853	13.2536	28.3934
57.2332	56.5482	53.8103	50.6396	47.362	44.3966	41.2031	ENSG00000008869	54.5578	44.3206
298.038	301.77	290.791	276.29	165.406	165.491	175.7	ENSG00000008952	291.722	168.866
1043.02	1022.12	914.965	968.196	965.372	963.688	979.07	ENSG00000008988	987.074	969.377
1204.29	1227.12	1064.71	1064.88	1018.17	990.783	996.589	ENSG00000009307	1140.25	1001.85
145.364	143.076	133.263	139.089	146.316	145.2	144.749	ENSG00000009335	140.198	145.422
58.8031	60.2199	58.247	53.2402	41.6052	42.7743	40.624	ENSG00000009413	57.6275	41.6678
15.7087	14.6403	12.314	11.1034	8.8748	8.07752	8.26182	ENSG00000009780	13.4416	8.40471
16.359	17.5012	15.6188	17.8043	20.6646	21.0389	20.2345	ENSG00000009830	16.8208	20.646
142.409	139.544	123.574	122.968	212.102	213.557	216.642	ENSG00000009844	132.124	214.101
307.04	336.232	304.853	296.295	352.93	339.621	342.739	ENSG00000009954	311.105	345.097
63.225	63.9661	56.3546	59.4986	52.989	53.5444	53.7875	ENSG00000010017	60.7611	53.4403
15.3371	13.7456	13.98	15.0851	21.306	20.198	22.4203	ENSG00000010072	14.537	21.3081
42.7228	43.1473	40.1563	41.4785	56.5697	60.9848	61.3723	ENSG00000010165	41.8762	59.6423
2.71256	2.88891	2.42658	3.26951	2.3953	2.39523	2.72404	ENSG00000010219	2.82439	2.50485
95.9336	89.0904	95.4334	92.1074	103.055	98.9347	98.0979	ENSG00000010244	93.1412	100.029
232.008	236.183	203.262	230.97	161.265	171.751	175.912	ENSG00000010256	225.606	169.643
17.0836	16.8675	14.315	15.4843	20.8513	22.6018	21.3763	ENSG00000010270	15.9376	21.6098
34.2507	36.4283	31.8896	31.8319	35.6616	35.4443	40.9339	ENSG00000010278	33.6001	37.3466
369.54	380.013	354.081	352.751	272.537	258.209	267.412	ENSG00000010292	364.096	266.053
9.78194	9.76639	9.14495	10.3049	8.55813	7.87367	7.70723	ENSG00000010295	9.74954	8.04634
6.19616	4.4452	5.59562	5.43839	6.11411	6.0815	5.58672	ENSG00000010310	5.41884	5.92744
11.7513	12.1614	11.4719	11.6753	6.99103	6.12397	7.16079	ENSG00000010318	11.765	6.7586
0.380873	0.428678	0.479883	0.507152	2.90684	2.51414	2.96055	ENSG00000010319	0.449147	2.79384
125.883	116.255	119.536	119.904	105.393	97.6437	93.8569	ENSG00000010322	120.395	98.9646
6.34479	5.41438	6.14794	5.38444	7.66497	8.44275	7.90296	ENSG00000010361	5.82289	8.00356
3.46502	3.01006	3.08755	3.5069	1.86752	1.69874	1.81874	ENSG00000010404	3.26738	1.795
18.5978	16.8768	16.1349	19.6386	18.5697	18.7116	18.8154	ENSG00000010539	17.8121	18.6989
3.09344	2.40432	2.95174	3.21556	4.11667	3.89012	3.49068	ENSG00000010610	2.91626	3.83249
11.1104	9.87822	9.99606	10.8336	9.19146	9.13074	9.26498	ENSG00000010626	10.4546	9.19573
23.2147	23.7357	22.7447	25.2928	27.412	25.3282	28.3659	ENSG00000010704	23.747	27.0354
23.8928	24.6769	22.7084	23.8253	13.5923	14.227	15.023	ENSG00000010803	23.7759	14.2808
1.82076	1.43514	1.35816	1.32723	16.9863	17.1828	18.6768	ENSG00000010810	1.48532	17.6153
2.6754	3.08461	2.50807	2.69762	15.0376	15.2122	15.7488	ENSG00000010818	2.74143	15.3329
134.374	133.458	127.006	128.126	188.157	189.58	192.558	ENSG00000011007	130.741	190.098
37.53	35.5057	33.6099	37.54	52.4043	54.8864	52.3765	ENSG00000011009	36.0464	53.2224
27.3579	25.1429	23.9036	22.7571	13.3	13.9722	13.6202	ENSG00000011021	24.7904	13.6308
36.0808	37.7516	34.0446	36.3639	28.8492	31.8089	31.0817	ENSG00000011028	36.0602	30.58
58.3572	63.3884	52.76	59.8115	35.7103	33.8729	39.3272	ENSG00000011105	58.5793	36.3035
46.3737	50.2205	47.0195	45.5681	59.4847	63.6773	65.3116	ENSG00000011114	47.2955	62.8245
5.93605	5.24664	6.49201	5.9995	4.48206	4.90936	4.42044	ENSG00000011132	5.91855	4.60395
9.24315	7.93053	8.76466	7.54253	11.2214	10.5832	10.3986	ENSG00000011143	8.37022	10.7344
18.3469	18.8898	16.7688	16.2396	15.2731	16.4098	15.9446	ENSG00000011198	17.5613	15.8758
4.56119	5.32119	4.60869	3.93852	1.53462	1.53736	1.63931	ENSG00000011201	4.6074	1.57043
44.7387	42.4857	39.3233	43.2482	37.6022	37.092	37.3862	ENSG00000011243	42.449	37.3601
42.3884	44.6663	41.4873	42.741	42.7501	41.7041	42.6874	ENSG00000011258	42.8208	42.3805
96.426	98.8102	84.7039	89.14	90.9971	93.9574	96.2302	ENSG00000011260	92.27	93.7283
110.862	107.151	102.586	110.052	90.9728	92.9806	91.1002	ENSG00000011275	107.663	91.6845
105.502	107.318	96.031	100.438	83.1454	82.6268	86.1089	ENSG00000011295	102.322	83.9604
168.467	157.129	152.775	165.083	172.973	178.436	179.803	ENSG00000011304	160.863	177.071
12.894	15.1435	15.0937	15.7433	17.5872	17.4885	15.5694	ENSG00000011332	14.7186	16.8817
62.7141	65.2522	61.7872	61.3006	88.8535	84.9966	83.1075	ENSG00000011376	62.7635	85.6525
111.642	123.217	118.124	113.667	102.243	102.485	97.8043	ENSG00000011405	116.662	100.844
217.971	229.631	207.681	211.612	142.094	138.915	132.809	ENSG00000011426	216.724	137.939
34.0835	32.272	32.8584	34.7669	33.8022	37.5252	37.745	ENSG00000011451	33.4952	36.3575
184.473	195.225	177.403	177.687	180.297	180.423	186.735	ENSG00000011454	183.697	182.485
1.32841	1.42582	1.42154	1.54304	168.369	174.333	184.525	ENSG00000011465	1.4297	175.743
57.0846	56.5575	48.3777	56.0565	28.2321	29.5411	28.3577	ENSG00000011478	54.519	28.7103
23.5305	25.4131	23.5777	26.0158	47.6543	50.7414	47.5646	ENSG00000011485	24.6343	48.6535
44.7944	47.0427	42.4561	42.072	52.8103	52.9413	52.0177	ENSG00000011523	44.0913	52.5898
230.317	228.122	209.6	212.734	47.8736	47.4289	47.3689	ENSG00000011566	220.193	47.5571
3.50218	2.53479	3.82096	3.97089	2.64701	2.08945	2.44674	ENSG00000011590	3.4572	2.3944
46.0857	46.5115	47.1463	46.8954	46.4526	47.4374	46.015	ENSG00000012048	46.6597	46.635
153.984	147.875	144.11	155.199	68.4326	66.9899	68.6065	ENSG00000012061	150.292	68.0097
6.30763	5.29324	6.70931	7.27277	10.6124	9.67434	10.5373	ENSG00000012171	6.39574	10.2747
41.4316	44.1631	38.454	41.5541	51.4056	52.5846	49.6117	ENSG00000012174	41.4007	51.2006
20.3442	20.5206	19.3855	18.6351	11.7329	11.3731	11.1897	ENSG00000012211	19.7214	11.4319
74.8463	74.9347	71.7742	74.7995	84.1279	82.8816	88.1315	ENSG00000012232	74.0887	85.047
152.526	147.297	137.038	139.337	112.628	107.462	111.53	ENSG00000012660	144.05	110.54
46.5873	46.9775	47.3455	48.1471	42.5389	42.4006	42.1655	ENSG00000012822	47.2643	42.3683
66.8572	62.8572	54.4441	57.4269	41.662	40.549	40.3222	ENSG00000012963	60.3963	40.8444
99.8817	98.6983	95.7412	94.0713	90.0958	86.1177	87.267	ENSG00000012983	97.0981	87.8269
16.3218	16.9887	14.985	16.941	31.8047	28.8701	30.5027	ENSG00000013016	16.3091	30.3925
62.9742	59.4557	58.591	57.7614	70.3082	69.0709	69.1448	ENSG00000013275	59.6956	69.508
27.5344	30.2218	26.8644	26.5014	34.3868	33.2104	35.233	ENSG00000013288	27.7805	34.2767
90.4249	87.4689	82.223	90.1004	101.902	109.934	107.64	ENSG00000013306	87.5543	106.492
97.0205	104.122	93.369	101.614	75.586	79.0085	77.7492	ENSG00000013364	99.0313	77.4479
37.9573	38.553	33.7005	36.3531	41.459	44.0059	41.7903	ENSG00000013374	36.641	42.4184
74.2889	68.8307	61.5337	60.4806	39.5671	39.5467	38.9194	ENSG00000013375	66.2835	39.3444
14.1109	13.2331	12.7577	13.9197	11.1889	13.2162	11.6302	ENSG00000013392	13.5053	12.0118
60.5403	50.994	55.1141	47.0248	34.4761	31.6561	29.0265	ENSG00000013441	53.4183	31.7195
7.38523	7.81871	6.75458	8.17917	15.0376	13.556	14.2645	ENSG00000013503	7.53442	14.286
34.6688	34.9931	31.9077	33.4504	23.474	23.6805	23.978	ENSG00000013523	33.755	23.7108
43.7911	49.1022	45.9239	47.3054	38.3411	39.6826	39.7677	ENSG00000013561	46.5307	39.2638
7.45025	7.88394	7.22541	7.44542	11.4406	12.8255	13.4244	ENSG00000013563	7.50126	12.5635
43.9398	39.8111	43.2348	43.8524	41.6864	39.3768	37.8918	ENSG00000013573	42.7095	39.6517
19.2295	18.1629	19.0686	18.4517	24.0748	23.8164	23.2032	ENSG00000013583	18.7282	23.6981
48.5567	47.7603	45.7881	49.129	30.2458	31.4437	31.5058	ENSG00000013619	47.8085	31.0651
100.848	99.155	97.027	99.7363	121.763	126.386	129.848	ENSG00000013810	99.1915	125.999
104.787	107.962	94.4646	87.6725	57.7877	54.6146	56.4626	ENSG00000014123	98.7213	56.2883
5.03496	4.8832	4.69018	4.85571	6.9342	6.57413	6.125	ENSG00000014138	4.86601	6.54444
13.3306	12.5621	11.1822	11.6861	14.5586	15.569	15.7651	ENSG00000014164	12.1902	15.2976
166.414	172.235	152.322	171.439	172.608	174.257	176.516	ENSG00000014216	165.603	174.46
76.955	80.3025	68.9402	77.2274	100.595	104.761	109.296	ENSG00000014641	75.8563	104.884
99.2686	101.885	93.7221	97.2221	113.123	107.012	108.382	ENSG00000014824	98.0246	109.506
22.4808	18.722	20.2638	20.858	5.67565	4.55263	4.83639	ENSG00000014914	20.5811	5.02155
42.4813	42.1222	37.9198	41.6512	40.712	37.5762	39.784	ENSG00000014919	41.0436	39.3574
4.74698	6.38357	5.80387	5.7729	28.0778	28.7597	27.9744	ENSG00000015133	5.67683	28.2706
18.1704	17.7435	15.9086	15.4519	14.3718	14.0146	12.772	ENSG00000015153	16.8186	13.7195
108.939	114.289	105.149	106.394	130.028	129.283	131.325	ENSG00000015171	108.693	130.212
15.7459	16.9514	14.9579	16.6497	21.3304	23.7144	23.1869	ENSG00000015475	16.0762	22.7439
10.2557	8.99291	11.8341	10.8228	7.22651	7.92463	7.34021	ENSG00000015479	10.4764	7.49712
64.2654	65.1403	61.588	69.5338	59.5253	56.9758	58.9011	ENSG00000015532	65.1319	58.4674
3.3907	3.96993	3.63082	3.97089	0.917523	1.39297	0.986851	ENSG00000015568	3.74058	1.09911
87.3315	85.5491	73.0238	78.792	58.9244	61.5624	61.6496	ENSG00000015676	81.1741	60.7122
0.975407	0.792122	1.25856	1.31644	6.80428	6.28535	6.81824	ENSG00000016082	1.08563	6.63596
69.4955	68.4486	59.5146	68.0231	50.6505	50.1639	50.5659	ENSG00000016864	66.3704	50.4601
233.494	229.883	208.034	216.586	175.434	177.417	176.703	ENSG00000017260	221.999	176.518
129.711	146.272	128.138	127.91	122.599	127.873	129.963	ENSG00000017797	133.008	126.811
120.746	118.203	115.308	109.61	213.036	213.812	217.792	ENSG00000018189	115.967	214.88
0.250819	0.670974	0.45272	0.345295	5.82992	7.51693	7.40546	ENSG00000018236	0.429952	6.91744
5.87102	5.10685	6.0755	6.60376	1.35598	1.54586	2.13682	ENSG00000018280	5.91429	1.67955
207.093	213.519	205.571	207.522	79.7027	85.1325	87.5851	ENSG00000018408	208.426	84.1401
39.8431	40.0068	41.3967	39.655	44.9342	47.1316	45.5909	ENSG00000018610	40.2254	45.8856
29.2251	30.4175	25.1079	28.5839	27.0223	26.4834	26.0904	ENSG00000018699	28.3336	26.532
102.204	104.765	96.692	101.938	60.9056	59.2861	60.2387	ENSG00000019144	101.4	60.1435
0.343715	0.214339	0.525155	0.571895	2.54958	2.52263	2.56908	ENSG00000019186	0.413776	2.54709
7.74752	9.17929	8.5383	8.53526	18.4235	16.4014	16.7112	ENSG00000019485	8.50009	17.1787
2370.83	2440.48	2239.26	2243.22	2657.11	2490.19	2622.82	ENSG00000019991	2323.45	2590.04
40.4933	39.6247	37.7116	38.209	28.6949	31.0955	31.2285	ENSG00000019995	39.0097	30.3396
40.5212	38.7114	34.1713	39.601	47.8492	51.6503	49.9705	ENSG00000020129	38.2512	49.8233
9.70763	10.3721	9.65199	9.62509	6.90172	6.3448	5.82324	ENSG00000020181	9.83921	6.35659
135.377	138.901	125.612	139.456	184.333	188.586	185.96	ENSG00000020256	134.836	186.293
23.7721	25.7393	23.8855	25.0986	32.43	34.8837	35.282	ENSG00000020426	24.6239	34.1985
15.6251	15.3019	15.9448	15.7325	42.3035	39.9035	41.6353	ENSG00000020577	15.6511	41.2808
21.6076	20.1478	18.8784	20.7069	24.8705	23.8249	23.7578	ENSG00000020633	20.3352	24.1511
67.8884	70.2565	65.3275	63.3724	57.6496	52.5931	53.5673	ENSG00000020922	66.7112	54.6033
12.4573	11.4997	10.8653	10.9523	18.9594	21.2258	22.2653	ENSG00000021300	11.4437	20.8168
40.8649	40.2305	35.9007	39.6657	39.8189	37.6101	39.9145	ENSG00000021574	39.1655	39.1145
33.4147	32.6168	29.8343	32.2635	26.6894	27.044	26.2698	ENSG00000021762	32.0323	26.6677
46.9589	48.8226	46.0779	45.266	62.9518	61.0613	59.2763	ENSG00000021776	46.7813	61.0965
0.724588	0.540506	0.851114	0.366876	30.3432	25.5746	25.2503	ENSG00000021826	0.620771	27.056
3.60436	4.31473	3.67609	3.60402	2.72821	2.73497	2.70772	ENSG00000022267	3.7998	2.72364
67.396	70.2379	61.2168	61.3977	77.7133	73.4536	75.4819	ENSG00000022277	65.0621	75.5496
73.5829	75.0558	69.067	71.3142	112.506	111.505	112.517	ENSG00000022556	72.255	112.176
9.52183	9.85958	9.07251	10.6502	14.8671	14.5922	15.0964	ENSG00000022567	9.77603	14.8519
165.541	159.887	145.187	154.498	133.666	131.338	136.21	ENSG00000022840	156.278	133.738
8.89943	9.42159	7.69624	8.33024	14.9645	15.4331	16.4665	ENSG00000022976	8.58687	15.6214
14.2781	15.7026	14.8221	16.4015	19.674	22.1771	19.1743	ENSG00000023041	15.3011	20.3418
93.444	94.4675	82.4947	91.3844	72.0783	72.1541	72.5947	ENSG00000023191	90.4477	72.2757
263.007	270.263	244.46	245.224	223.331	227.275	229.08	ENSG00000023228	255.738	226.562
220.396	220.35	201.506	199.624	156.864	151.069	150.425	ENSG00000023287	210.469	152.786
61.2184	58.9898	50.1433	52.323	59.98	61.2821	60.5486	ENSG00000023318	55.6686	60.6036
66.2162	71.1791	60.1303	69.3395	57.1787	56.755	55.5736	ENSG00000023330	66.7163	56.5024
3.06557	2.18998	2.81592	2.10414	0.917523	1.53736	1.13366	ENSG00000023445	2.5439	1.19618
160.979	173.512	156.17	147.991	98.0531	95.1805	92.5193	ENSG00000023516	159.663	95.251
33.8792	35.6921	28.4942	34.5295	35.5317	35.3338	36.6766	ENSG00000023572	33.1487	35.8474
12.2344	12.7858	10.4035	10.0567	8.72052	9.55542	9.11818	ENSG00000023608	11.3701	9.13138
12.541	13.5872	13.9528	14.5995	15.2244	16.138	14.5907	ENSG00000023697	13.6701	15.3177
191.477	193.548	160.77	172.475	191.015	194.931	196.408	ENSG00000023734	179.567	194.118
34.0278	36.3724	33.8544	36.612	37.4642	37.9329	37.2067	ENSG00000023902	35.2166	37.5346
71.6785	71.0486	62.5116	64.268	39.4778	40.8547	40.1918	ENSG00000023909	67.3767	40.1748
110.1	109.35	99.0733	95.0964	106.498	100.039	101.727	ENSG00000024048	103.405	102.755
10.6366	12.2732	10.6118	11.8587	9.62181	9.36856	9.28945	ENSG00000024422	11.3451	9.42661
73.3971	70.825	71.3306	67.2678	78.5984	75.8318	78.418	ENSG00000024526	70.7051	77.6161
9.41965	9.66388	9.00008	8.2655	9.69488	10.0735	9.45257	ENSG00000024862	9.08728	9.74033
1.94153	2.35773	1.61168	1.98545	6.21155	6.72702	7.20972	ENSG00000025039	1.9741	6.7161
22.1464	19.9708	20.2547	18.5488	16.3205	15.569	14.4031	ENSG00000025156	20.2302	15.4309
137.532	138.388	123.973	121.781	82.845	78.0317	84.7795	ENSG00000025293	130.419	81.8854
4.18032	4.09107	4.34611	5.19021	5.29402	5.45296	5.02397	ENSG00000025434	4.45193	5.25699
9.79123	8.27534	9.02724	9.89486	3.69445	3.84765	3.01764	ENSG00000025708	9.24717	3.51991
43.0851	42.7093	41.7951	49.1182	49.4488	54.0285	54.3339	ENSG00000025770	44.1769	52.6037
48.1387	46.5767	43.4792	47.8341	82.6339	79.9938	83.6295	ENSG00000025772	46.5072	82.0857
247.215	263.236	240.132	241.329	198.087	194.302	198.08	ENSG00000025796	247.978	196.823
153.473	159.487	146.21	140.395	120.317	121.001	125.558	ENSG00000025800	149.891	122.292
1.08688	1.15557	0.977875	0.755333	9.02907	9.02881	9.7788	ENSG00000026025	0.993914	9.27889
46.448	43.8556	41.768	44.4459	33.0308	33.1679	34.0341	ENSG00000026103	44.1294	33.411
13.3863	14.6682	16.2798	16.7684	8.42822	8.76551	7.83772	ENSG00000026297	15.2757	8.34381
0.510928	0.50323	0.67908	0.712171	2.74445	2.33577	2.03895	ENSG00000026559	0.601352	2.37306
61.525	57.4335	51.429	53.607	65.3552	61.7238	63.2482	ENSG00000026950	55.9986	63.4424
15.6901	16.2245	14.3965	15.5922	12.2851	12.4688	13.2613	ENSG00000027001	15.4758	12.6717
24.0508	22.1235	21.0153	21.2033	16.1419	17.599	17.274	ENSG00000027697	22.0982	17.0049
15.1049	14.1184	13.4096	15.5383	11.2701	11.3646	11.9809	ENSG00000027847	14.5428	11.5385
20.7437	21.6203	20.1189	22.7463	17.8633	16.1211	16.2382	ENSG00000028116	21.3073	16.7408
67.2102	69.0637	63.4351	63.8472	64.121	62.0635	62.3103	ENSG00000028203	65.8891	62.8316
56.8337	52.5969	55.3133	53.6826	54.5561	55.1836	52.5559	ENSG00000028310	54.6066	54.0985
125.781	134.157	129.913	129.896	110.655	111.692	114.605	ENSG00000028528	129.937	112.317
4.0131	3.69035	4.02921	4.62911	8.02223	8.19643	8.23735	ENSG00000028839	4.09044	8.15201
23.4562	23.0274	23.2245	22.7355	57.1381	56.1434	55.0108	ENSG00000029153	23.1109	56.0975
147.194	161.397	155.763	156.58	242.129	243.353	238.908	ENSG00000029363	155.234	241.463
82.3244	83.2566	69.0398	70.0085	63.9262	62.4203	60.9564	ENSG00000029364	76.1573	62.4343
19.1737	19.9521	18.9961	19.6063	13.3163	13.6324	14.4684	ENSG00000029639	19.4321	13.8057
144.732	156.98	144.264	143.988	153.616	140.656	147.922	ENSG00000029725	147.491	147.398
53.4245	61.012	58.6635	64.8615	126.496	127.593	128.943	ENSG00000029993	59.4904	127.677
132.674	132.387	125.892	133.219	160.022	155.978	151.559	ENSG00000030066	131.043	155.853
22.8896	23.2977	21.2688	23.8361	23.9774	25.1414	24.8181	ENSG00000030110	22.823	24.6456
9.41036	11.0897	9.75159	8.76186	10.9453	10.7615	9.95822	ENSG00000030419	9.75338	10.555
83.1512	86.9843	80.9101	91.5031	83.4377	86.5254	86.7858	ENSG00000030582	85.6372	85.583
21.8677	20.6045	22.962	20.5774	20.0962	21.1748	18.9541	ENSG00000031003	21.5029	20.075
7.82184	7.623	6.28376	8.08206	9.46753	9.68283	9.8522	ENSG00000031691	7.45266	9.66752
182.736	185.04	171.427	172.885	133.219	136.621	142.865	ENSG00000031698	178.022	137.569
43.113	48.4965	47.273	48.0499	50.1146	50.4272	47.4504	ENSG00000031823	46.7331	49.3307
49.4206	48.6269	47.8254	47.7694	52.5911	51.6587	49.9053	ENSG00000032219	48.4106	51.385
8.93659	9.87822	9.50712	9.53877	15.8171	16.138	16.3361	ENSG00000032389	9.46518	16.0971
133.844	124.102	113.986	125.709	100.067	104.456	99.7698	ENSG00000032444	124.41	101.431
13.8879	14.0345	14.4056	15.4951	14.2581	13.5814	14.4928	ENSG00000032742	14.4558	14.1108
4.96993	5.62872	5.93969	5.57867	8.61497	8.96086	8.31891	ENSG00000033011	5.52925	8.63158
47.1911	46.8936	45.5255	44.8344	33.8184	31.5796	33.243	ENSG00000033030	46.1112	32.8804
8.71364	9.49614	9.97795	9.21506	12.8291	12.6726	12.3968	ENSG00000033050	9.3507	12.6328
49.0305	39.9602	36.6794	41.6512	35.0688	36.7693	35.233	ENSG00000033100	41.8303	35.6904
296.162	311.145	281.701	300.234	481.415	480.812	489.886	ENSG00000033170	297.31	484.038
126.998	130.542	118.269	119.731	119.944	118.258	119.083	ENSG00000033178	123.885	119.095
118.73	132.107	128.075	122.17	10.0846	9.01183	10.4476	ENSG00000033327	125.27	9.84801
108.679	104.737	103.048	104.462	53.062	57.5109	52.5722	ENSG00000033627	105.232	54.3817
37.8551	37.2856	34.8051	34.9503	30.6274	30.6963	30.9839	ENSG00000033800	36.224	30.7692
76.602	75.5311	71.1404	65.8758	49.124	45.246	43.9679	ENSG00000033867	72.2873	46.1126
29.2715	30.5666	26.8372	29.9651	29.3364	29.5326	30.0949	ENSG00000034053	29.1601	29.6546
22.007	24.1644	20.6893	22.1636	25.8611	27.9868	26.2943	ENSG00000034152	22.2561	26.7141
210.242	220.62	215.676	219.564	146.682	149.956	165.334	ENSG00000034510	216.526	153.991
6.35408	5.60076	5.56846	5.79448	4.61197	5.59736	4.81192	ENSG00000034533	5.82945	5.00708
47.7578	48.9065	42.9541	45.4818	46.5663	45.0676	46.5125	ENSG00000034677	46.2751	46.0488
13.377	12.413	12.4045	12.1285	15.3381	15.4501	15.6102	ENSG00000034693	12.5808	15.4661
43.6611	42.6907	37.7297	38.3601	48.6449	47.8451	52.1726	ENSG00000034713	40.6104	49.5542
23.0196	21.145	20.3452	20.7716	19.7958	17.497	19.2069	ENSG00000035115	21.3204	18.8332
63.8102	65.8672	58.2198	61.7215	91.533	94.9767	95.8714	ENSG00000035141	62.4047	94.127
1051.07	1125.5	1006.57	1030.97	850.925	842.491	850.405	ENSG00000035403	1053.53	847.94
13.4792	14.2302	13.2104	13.4665	15.8334	15.8153	15.8467	ENSG00000035499	13.5966	15.8318
1.36557	1.51901	1.45776	1.19774	2.3953	2.32728	2.66694	ENSG00000035664	1.38502	2.46317
28.965	29.1314	28.5666	29.2422	30.5056	31.5881	29.3119	ENSG00000035681	28.9763	30.4685
120.737	120.505	108.562	110.624	88.3664	91.6726	92.3562	ENSG00000035687	115.107	90.7984
25.0726	28.3393	25.8775	26.2208	55.5548	56.9928	57.9306	ENSG00000035862	26.3776	56.8261
143.013	145.331	136.006	136.586	110.468	108.023	111.123	ENSG00000035928	140.234	109.871
71.725	63.9102	56.7439	57.8153	40.4197	40.9142	40.1836	ENSG00000036054	62.5486	40.5058
137.811	143.076	128.917	125.752	130.321	137.7	140.117	ENSG00000036257	133.889	136.046
64.7113	62.8292	63.571	60.9014	67.8236	64.2379	63.4195	ENSG00000036549	63.0032	65.1603
1.2541	1.32331	1.34911	25.541	0.950001	1.06171	1.10919	ENSG00000036565	7.36688	1.0403
3.73442	3.63444	3.10566	3.1724	3.54018	4.02602	3.11551	ENSG00000036672	3.41173	3.56057
21.1617	17.1564	19.0867	18.4301	10.5393	9.47898	9.76249	ENSG00000037042	18.9587	9.92693
18.3098	17.3521	16.3794	17.5669	27.5094	31.07	32.1746	ENSG00000037241	17.4021	30.2513
5.33223	4.52907	4.84411	5.23338	24.4727	24.8356	22.2898	ENSG00000037280	4.98469	23.866
92.1621	97.9435	92.4092	101.484	128.81	133.988	137.262	ENSG00000037474	95.9998	133.354
33.9628	33.6232	33.1029	35.6733	29.515	30.9171	28.8226	ENSG00000037637	34.0905	29.7516
32.5879	33.8655	32.8494	32.0801	41.0206	41.7381	41.3499	ENSG00000037749	32.8457	41.3695
13.4699	13.5499	12.7939	14.3945	13.5598	14.1675	14.3787	ENSG00000037757	13.552	14.0353
14.5475	14.5844	12.8935	14.2866	10.1333	9.92065	10.3334	ENSG00000037897	14.078	10.1291
14.0923	14.2209	14.3874	13.596	21.8581	23.5955	21.776	ENSG00000037965	14.0742	22.4099
11.0639	11.565	10.648	10.1322	11.1158	12.4773	11.8177	ENSG00000038002	10.8523	11.8036
43.1595	43.6971	38.6895	41.662	56.8702	56.9588	56.6991	ENSG00000038210	41.802	56.8427
182.856	192.998	197.214	175.658	160.851	139.135	145.858	ENSG00000038219	187.182	148.615
68.8823	72.2508	68.7682	71.7134	60.7514	65.7243	67.1303	ENSG00000038274	70.4037	64.5353
73.8523	75.7641	71.2491	71.3573	79.9787	80.7837	75.1883	ENSG00000038358	73.0557	78.6502
102.362	113.096	106.136	104.786	89.0159	82.9836	81.5335	ENSG00000038382	106.595	84.511
5.67594	4.90183	6.00307	4.69385	10.4175	10.6766	8.93875	ENSG00000038427	5.31867	10.011
25.1469	27.1744	25.5515	26.059	25.0735	24.946	27.1833	ENSG00000038532	25.983	25.7343
6.47485	7.33411	5.28777	6.26926	0.552137	0.586066	0.636152	ENSG00000039068	6.3415	0.591452
125.289	132.955	124.226	123.788	132.878	128.06	129.799	ENSG00000039123	126.565	130.246
98.8134	96.117	92.1285	93.003	120.366	113.298	109.965	ENSG00000039319	95.0155	114.543
34.4737	32.5329	30.622	32.6304	36.2624	37.4997	36.75	ENSG00000039523	32.5647	36.8374
38.2267	38.1523	41.3696	43.928	48.9129	49.4334	46.2352	ENSG00000039650	40.4191	48.1938
107.899	124.279	113.415	112.642	90.0552	91.1545	89.4364	ENSG00000040199	114.559	90.2154
30.1169	33.1573	28.1501	30.3859	53.809	53.8501	54.5867	ENSG00000040275	30.4526	54.082
174.942	174.63	160.353	170.263	140.487	144.113	149.023	ENSG00000040341	170.047	144.541
9.1038	9.24452	10.0413	11.4271	11.0346	10.9909	10.5454	ENSG00000040487	9.95419	10.857
7.97976	7.07318	7.29785	8.04969	9.00471	8.81647	8.74301	ENSG00000040531	7.60012	8.85473
45.6584	47.3595	47.3093	50.726	61.2629	60.1949	63.6478	ENSG00000040633	47.7633	61.7019
333.664	347.052	308.339	335.454	106.717	107.293	107.485	ENSG00000040731	331.127	107.165
48.0644	50.6119	48.0427	47.7262	49.3026	47.4798	47.9887	ENSG00000040933	48.6113	48.2571
0.287977	0.279572	0.135816	0.161857	5.39958	4.9943	6.01082	ENSG00000041353	0.216306	5.46823
136.826	141.976	125.702	131.654	217.843	218.9	217.947	ENSG00000041357	134.04	218.23
38.6168	40.7896	37.6573	39.8384	46.2578	47.8621	46.5777	ENSG00000041802	39.2255	46.8992
8.5743	8.27534	8.69223	8.23312	8.35514	8.68907	8.66145	ENSG00000041880	8.44375	8.56855
11.9557	13.056	12.2778	12.4846	14.9077	11.2966	11.5812	ENSG00000041982	12.4435	12.5952
19.1644	17.7901	16.3523	17.405	15.2081	15.518	15.5613	ENSG00000041988	17.678	15.4291
41.3201	41.8892	39.3957	41.4785	67.0035	68.6122	66.3392	ENSG00000042088	41.0209	67.3183
4.95135	5.83374	4.55436	5.23338	4.22223	5.27459	4.73036	ENSG00000042286	5.14321	4.74239
4.62622	5.4237	4.50909	4.27302	3.17479	2.98129	3.88216	ENSG00000042317	4.70801	3.34608
6.71638	5.96421	7.15298	6.4527	5.4483	5.46995	4.73852	ENSG00000042429	6.57157	5.21892
35.3655	40.0534	35.1945	36.0078	36.2787	38.4086	36.3422	ENSG00000042445	36.6553	37.0098
36.4338	33.2225	33.2115	35.3064	44.6582	49.4929	48.111	ENSG00000042753	34.5436	47.4207
0.659561	0.633697	0.615699	0.205019	3.71069	3.13418	2.93609	ENSG00000042781	0.528494	3.26032
54.8086	57.6851	51.8183	52.9704	66.1997	65.1892	67.9949	ENSG00000043093	54.3206	66.4612
48.4545	52.5037	51.429	54.5782	45.6488	48.8558	50.7698	ENSG00000043143	51.7413	48.4248
8.98304	7.93053	8.5383	8.92371	7.08035	7.48296	8.20473	ENSG00000043355	8.5939	7.58935
17.8453	17.9113	16.7235	18.4625	15.8252	16.24	15.1045	ENSG00000043514	17.7356	15.7232
125.363	111.941	108.408	108.725	70.2595	68.7226	69.2672	ENSG00000044090	113.609	69.4164
527.324	544.327	483.496	493.038	414.598	396.308	398.329	ENSG00000044115	512.046	403.078
74.6976	73.9189	70.7511	70.4941	42.9043	38.7568	40.991	ENSG00000044446	72.4654	40.884
63.9774	67.6472	66.6495	65.6276	43.0018	39.2409	43.0055	ENSG00000044459	65.9754	41.7494
1.76502	2.54411	2.10062	1.61857	16.5073	16.4693	15.6754	ENSG00000044524	2.00708	16.2173
866.766	844.672	712.446	696.708	692.259	700.918	715.598	ENSG00000044574	780.148	702.925
560.032	554.681	504.321	519.464	528.972	539.223	533.952	ENSG00000046604	534.625	534.049
18.4956	18.284	16.5786	17.9122	16.2069	16.9704	17.853	ENSG00000046647	17.8176	17.0101
92.608	86.9097	88.2895	87.597	89.6899	85.3023	83.7518	ENSG00000046651	88.851	86.248
1.56994	1.62152	1.7475	1.6941	2.99616	3.01527	3.43359	ENSG00000046653	1.65827	3.14834
16.4983	16.6811	16.7235	17.0166	18.7808	18.6692	18.3995	ENSG00000047056	16.7299	18.6165
70.6102	71.4121	67.4644	67.7425	69.0091	67.3636	63.4358	ENSG00000047188	69.3073	66.6028
58.3665	63.817	57.3144	57.9448	70.9091	69.9712	68.631	ENSG00000047230	59.3607	69.8371
53.6567	54.5539	47.6171	51.9129	67.645	69.9967	68.8267	ENSG00000047249	51.9351	68.8228
456.546	446.402	405.963	421.346	204.559	199.619	210.762	ENSG00000047315	432.565	204.98
29.2251	32.5049	33.0757	32.3822	56.2612	58.5981	59.3089	ENSG00000047346	31.797	58.0561
16.2754	17.026	14.2607	14.6858	26.056	24.2326	25.7968	ENSG00000047365	15.562	25.3618
406.364	439.804	423.728	387.27	436.733	406.619	391.258	ENSG00000047410	414.292	411.537
15.9688	18.4052	17.7104	16.4015	18.9919	16.4523	17.8286	ENSG00000047578	17.1215	17.7576
17.4273	20.3901	17.4116	19.1423	20.4047	20.4529	21.6618	ENSG00000047579	18.5928	20.8398
17.6409	16.6998	16.5967	19.8221	28.3782	27.9273	29.2793	ENSG00000047621	17.6899	28.5283
15.1792	14.9478	14.5776	14.5455	25.6582	24.7762	28.9775	ENSG00000047644	14.8125	26.4706
348.183	363.388	340.726	342.932	295.304	283.749	298.608	ENSG00000047849	348.807	292.554
130.63	131.008	124.072	130.025	192.688	195.194	199.328	ENSG00000047932	128.934	195.736
94.1408	91.5227	80.5842	80.1947	78.2249	80.7752	78.7442	ENSG00000048028	86.6106	79.2481
341.532	355.83	332.586	322.818	321.685	320.17	331.541	ENSG00000048052	338.192	324.466
44.9895	46.9681	42.7096	46.4961	53.4274	58.9548	58.4934	ENSG00000048140	45.2908	56.9585
30.089	27.0346	27.8876	29.5659	41.4834	42.4346	41.8148	ENSG00000048162	28.6443	41.9109
8.89014	8.23806	10.0775	8.3734	10.0278	9.61488	9.03662	ENSG00000048342	8.89479	9.55976
164.658	162.394	137.12	133.759	159.828	152.02	158.728	ENSG00000048392	149.483	156.859
32.142	31.7967	28.7206	29.0803	21.5171	20.4783	19.7126	ENSG00000048405	30.4349	20.5693
16.0617	14.7707	15.3834	15.2577	14.2175	15.4501	15.0474	ENSG00000048471	15.3684	14.905
410.516	419.181	401.146	420.429	7.37266	7.36405	7.12816	ENSG00000048540	412.818	7.28829
35.9693	35.2727	31.0294	32.4901	50.9834	48.4566	50.2397	ENSG00000048544	33.6904	49.8932
256.356	291.1	277.889	265.327	284.643	270.924	270.666	ENSG00000048649	272.668	275.411
116.519	129.367	127.269	118.609	95.9988	82.992	86.6961	ENSG00000048707	122.941	88.5623
236.29	254.7	238.33	234.347	200.596	203.569	203.185	ENSG00000048828	240.917	202.45
56.2671	57.8528	61.5156	55.8946	62.895	64.119	61.8046	ENSG00000048991	57.8825	62.9395
2.95409	3.76491	2.92457	3.87378	0.24359	0.186862	0.163116	ENSG00000049089	3.37934	0.197856
24.1158	24.0805	21.5314	22.7571	15.9146	15.9767	16.0588	ENSG00000049130	23.1212	15.9833
10.9431	9.14201	9.79686	9.81932	17.2218	17.1318	17.1679	ENSG00000049167	9.92534	17.1739
82.3801	79.119	72.725	79.1265	59.2167	56.9673	58.9501	ENSG00000049192	78.3376	58.378
80.7452	89.6588	77.4061	79.5689	53.8253	50.9877	50.9166	ENSG00000049239	81.8447	51.9099
71.084	68.5418	63.9422	70.9365	47.906	50.7669	50.8514	ENSG00000049245	68.6261	49.8414
31.9098	28.535	31.5999	26.1669	23.9368	23.2303	23.1788	ENSG00000049246	29.5529	23.4486
21.4404	24.6583	23.8765	24.2893	56.6509	53.4849	51.6099	ENSG00000049323	23.5661	53.9152
66.8758	66.4171	58.3556	61.1172	92.7835	95.9789	92.4949	ENSG00000049449	63.1914	93.7524
52.0217	55.2994	50.098	53.5531	70.0809	72.7571	72.6273	ENSG00000049541	52.7431	71.8218
94.0943	95.679	97.3891	95.7654	102.259	96.3781	93.1473	ENSG00000049618	95.7319	97.2615
85.1206	85.6889	76.7813	83.5398	115.705	116.967	116.334	ENSG00000049656	82.7826	116.335
2.13661	1.90109	1.90142	2.13651	29.9453	30.7387	31.147	ENSG00000049759	2.01891	30.6104
4.42185	3.86742	3.27769	4.04642	3.28847	4.46769	3.70273	ENSG00000049769	3.90335	3.81963
146.59	140.485	132.022	122.288	63.8612	62.0296	63.5989	ENSG00000049860	135.346	63.1632
22.0442	21.5737	19.5575	20.0595	20.2017	19.3742	19.4271	ENSG00000049883	20.8087	19.6677
0.984697	1.14625	1.10464	1.07905	5.39146	4.91786	4.40413	ENSG00000050030	1.07866	4.90448
30.8043	30.1193	27.969	30.2457	24.0423	22.347	23.3663	ENSG00000050130	29.7846	23.2519
24.5431	27.2676	24.3745	24.3757	24.9761	20.92	23.9209	ENSG00000050344	25.1402	23.2724
36.7496	36.2512	33.4922	32.3822	35.4424	35.6991	34.8579	ENSG00000050393	34.7188	35.3331
33.8513	35.7759	32.8856	35.2417	42.1898	43.6492	44.6203	ENSG00000050405	34.4386	43.4864
49.1698	42.9796	38.8524	43.0971	23.2385	22.9415	23.2848	ENSG00000050426	43.5247	23.1549
20.0191	21.7134	20.8704	22.2607	13.7466	14.8725	15.3084	ENSG00000050438	21.2159	14.6425
17.9939	18.0604	19.0142	19.2502	24.9923	28.1227	25.2993	ENSG00000050555	18.5797	26.1381
36.183	38.3573	36.0546	37.0221	62.0992	61.8172	62.351	ENSG00000050748	36.9043	62.0892
15.3743	16.355	15.7728	17.1568	17.6278	18.89	19.3619	ENSG00000050820	16.1647	18.6266
16.5355	15.4417	15.5645	13.6068	10.5799	11.1353	9.68093	ENSG00000051009	15.2871	10.4654
79.9834	73.7139	62.1404	62.6063	21.915	20.9965	21.882	ENSG00000051108	69.611	21.5978
3.85518	3.92333	4.44571	3.63639	4.14103	4.92635	3.75167	ENSG00000051128	3.96515	4.27302
21.5519	24.9658	21.133	23.7606	26.8517	29.4987	28.9368	ENSG00000051180	22.8528	28.4291
52.2354	58.2256	54.8968	56.2183	54.4261	51.9985	50.3049	ENSG00000051341	55.394	52.2432
60.3452	57.2005	52.8958	52.0316	38.6415	37.109	36.4482	ENSG00000051382	55.6183	37.3996
32.7737	28.5723	24.8362	26.4366	29.7586	33.2614	30.3966	ENSG00000051596	28.1547	31.1389
7.97976	8.12623	9.16305	8.07127	17.165	17.8283	18.7583	ENSG00000051620	8.33508	17.9172
65.1758	68.9053	64.8748	60.61	75.0907	74.1671	76.2404	ENSG00000051825	64.8915	75.166
14.8819	15.7679	14.5866	13.5097	17.2787	17.3866	17.2006	ENSG00000052126	14.6865	17.2886
64.2654	69.1475	61.4341	62.8221	76.942	74.5153	75.8652	ENSG00000052723	64.4173	75.7742
85.232	79.3053	72.064	63.7716	44.1466	44.4051	44.7835	ENSG00000052749	75.0933	44.4451
209.963	221.188	201.542	210.069	340.937	333.684	335.88	ENSG00000052795	210.691	336.834
29.0486	26.1307	23.8221	23.6635	34.4274	36.7523	40.0205	ENSG00000052802	25.6662	37.0667
70.3873	66.7991	65.2822	63.5235	41.2154	41.1265	39.996	ENSG00000052841	66.498	40.7793
984.465	1075.24	1010.47	1026.77	582.091	559.625	574.804	ENSG00000053254	1024.24	572.173
43.5496	43.6971	40.2559	42.4928	34.8496	36.5739	37.4351	ENSG00000053371	42.4989	36.2862
74.0845	75.3075	68.3245	79.3854	93.027	98.4591	103.065	ENSG00000053372	74.2755	98.1836
34.4272	31.7687	29.5083	30.3104	21.3953	20.8351	21.4416	ENSG00000053501	31.5037	21.224
1.70929	2.43228	1.95575	1.9207	3.33718	2.86238	2.68326	ENSG00000053524	2.0045	2.96094
2.61038	2.07815	2.32698	2.55734	1.61581	1.55435	1.73718	ENSG00000053702	2.39321	1.63578
34.0835	37.4161	35.3937	36.0941	38.3979	38.7993	38.9521	ENSG00000053770	35.7468	38.7164
22.7967	25.2454	21.0153	22.3902	31.2039	30.5009	30.5027	ENSG00000053900	22.8619	30.7358
2.74043	2.18998	3.03322	3.22635	4.54701	4.52715	5.28495	ENSG00000053918	2.7975	4.78637
38.2546	37.6304	35.6019	36.4286	43.562	43.8785	44.5225	ENSG00000054116	36.9789	43.9877
285.767	314.472	305.812	303.115	336.52	326.702	329.657	ENSG00000054118	302.292	330.96
84.7397	86.2667	77.8316	89.3882	86.6206	87.0605	90.8637	ENSG00000054148	84.5566	88.1816
145.995	151.305	143.232	133.705	115.21	112.83	112.036	ENSG00000054267	143.559	113.359
30.2283	32.0949	30.4862	30.0946	20.2667	20.266	20.8381	ENSG00000054282	30.726	20.4569
5.70381	4.84592	5.26061	5.34128	3.59701	2.11493	2.6751	ENSG00000054356	5.2879	2.79568
2.52677	3.58784	2.57145	3.22635	8.23334	8.59563	8.38416	ENSG00000054392	2.9781	8.40438
395.848	434.809	410.047	398.967	287.03	274.16	272.901	ENSG00000054523	409.918	278.03
7.48741	9.85026	9.32603	9.77616	13.7466	13.9722	15.7896	ENSG00000054598	9.10997	14.5028
21.171	21.0425	20.0646	20.7824	19.544	19.0769	21.409	ENSG00000054611	20.7651	20.01
2617.96	3246.21	3319.49	2772.11	1796.37	1605.62	1597.4	ENSG00000054654	2988.94	1666.46
13.9716	13.7922	14.641	15.657	22.6864	21.1408	21.254	ENSG00000054690	14.5154	21.6937
471.456	509.977	462.001	479.248	583.893	577.275	595.316	ENSG00000054793	480.67	585.495
165.299	184.667	163.758	159.882	152.853	156.361	165.677	ENSG00000054965	168.402	158.297
3.3071	3.35487	3.30486	3.02133	4.953	5.63133	5.34204	ENSG00000054967	3.24704	5.30879
61.7386	63.0063	53.2761	55.2903	61.8556	61.9871	65.8173	ENSG00000054983	58.3278	63.22
78.7572	79.9763	75.8035	81.7162	105.142	105.883	104.492	ENSG00000055044	79.0633	105.172
90.8151	99.5184	90.9424	98.3551	91.8172	95.3079	96.2628	ENSG00000055070	94.9077	94.4627
8.7508	8.31262	8.37532	9.72221	8.93976	8.60413	9.48519	ENSG00000055118	8.79024	9.00969
97.708	101.559	95.4606	98.2148	113.643	110.104	114.165	ENSG00000055130	98.2357	112.637
26.4196	26.6339	24.4016	26.3611	31.3582	31.1889	31.2122	ENSG00000055147	25.9541	31.2531
93.4533	102.622	92.708	95.2474	141.42	140.8	144.105	ENSG00000055163	96.0076	142.108
109.58	108.837	103.745	103.297	81.6189	76.5368	79.886	ENSG00000055208	106.365	79.3472
85.6036	91.8768	80.0681	81.6191	60.6702	58.7595	57.0824	ENSG00000055211	84.7919	58.8374
218.454	242.147	218.537	219.197	296.189	285.737	282.998	ENSG00000055332	224.584	288.308
96.2959	87.6552	86.9223	85.3202	53.9308	51.6672	52.9556	ENSG00000055483	89.0484	52.8512
181.872	200.602	196.68	177.244	128.721	113.969	113.023	ENSG00000055609	189.1	118.571
176.4	182.84	161.214	161.479	148.996	143.187	147.555	ENSG00000055917	170.483	146.579
19.2573	15.8517	15.6822	19.4552	19.0569	19.3911	18.5871	ENSG00000055950	17.5616	19.0117
18.2262	19.1227	16.8955	19.0668	27.4364	28.2925	26.8489	ENSG00000056050	18.3278	27.5259
172.489	174.733	159.276	159.85	180.395	179.744	179.248	ENSG00000056097	166.587	179.796
18.1797	19.6726	16.4881	17.6964	14.0795	14.8215	13.5794	ENSG00000056277	18.0092	14.1601
3.04699	3.74627	3.1781	3.19398	5.41582	5.91162	5.30127	ENSG00000056487	3.29133	5.5429
0.826774	0.726888	0.851114	0.798494	3.5077	3.63531	3.55593	ENSG00000056558	0.800818	3.56631
150.296	149.972	140.561	134.471	180.24	173.671	169.461	ENSG00000056586	143.825	174.457
4.56119	4.57567	3.90245	3.49611	4.58761	4.05999	4.78745	ENSG00000056736	4.13385	4.47835
25.2677	28.2088	27.7699	29.7493	11.5705	11.6024	13.5712	ENSG00000056998	27.7489	12.2481
2.50819	3.42942	2.69821	3.12923	37.8945	40.3281	38.2915	ENSG00000057019	2.94126	38.838
40.7442	47.6857	42.6643	39.7089	61.2791	64.9259	59.4639	ENSG00000057252	42.7008	61.8897
308.498	304.641	265.765	288.343	254.016	254.862	262.38	ENSG00000057608	291.812	257.086
32.142	31.6103	28.9107	29.609	23.7744	24.7507	24.9975	ENSG00000057663	30.568	24.5075
49.4021	50.8169	43.5698	45.4063	44.7394	48.0574	45.8192	ENSG00000057757	47.2988	46.2053
133.129	130.793	117.508	119.785	84.0467	82.372	84.6245	ENSG00000057935	125.304	83.6811
14.7519	16.8116	17.2939	14.524	19.5603	18.2955	18.9378	ENSG00000058056	15.8453	18.9312
140.013	145.564	133.815	130.748	87.2946	84.7842	86.4677	ENSG00000058063	137.535	86.1822
17.8639	18.3959	18.5344	18.6999	0.706411	1.00226	0.758489	ENSG00000058091	18.3735	0.822386
268.832	261.083	232.762	255.486	254.771	271.714	272.558	ENSG00000058262	254.541	266.348
226.657	238.503	235.487	232.308	706.2	671.844	694.49	ENSG00000058272	233.239	690.845
0.640982	0.70825	0.660971	0.841656	5.63505	6.04752	6.63066	ENSG00000058404	0.712965	6.10441
178.778	170.772	168.294	178.129	184.252	176.295	172.536	ENSG00000058453	173.993	177.694
70.6474	65.5877	64.9563	67.3541	39.9244	40.2942	39.5964	ENSG00000058600	67.1363	39.9383
162.178	181.154	169.824	164.9	110.062	106.256	104.59	ENSG00000058668	169.514	106.969
35.7185	34.0985	27.8513	33.7634	37.9595	38.6039	40.6566	ENSG00000058729	32.8579	39.0733
6.79069	7.35275	6.52822	6.23689	7.59189	6.87991	6.74484	ENSG00000058799	6.72714	7.07221
67.0709	71.5239	63.8698	67.6778	77.9813	81.0045	76.6563	ENSG00000058804	67.5356	78.5474
28.7792	26.2984	27.2628	29.4795	29.0197	30.1866	30.8534	ENSG00000059122	27.955	30.0199
25.4163	24.7421	22.5817	24.7965	21.3872	20.7671	20.5771	ENSG00000059145	24.3842	20.9105
2.53606	2.5907	2.35414	3.34504	5.91924	6.63359	6.85902	ENSG00000059378	2.70649	6.47062
338.401	330.958	296.414	305.478	292.089	297.195	306.731	ENSG00000059573	317.813	298.672
23.0661	21.2941	22.1833	22.0233	30.7248	29.3288	30.731	ENSG00000059588	22.1417	30.2615
19.8704	19.9428	18.7879	18.5704	23.4577	25.2433	24.2227	ENSG00000059691	19.2929	24.3079
16.5076	15.4603	15.0394	14.1679	9.57309	10.2349	10.1295	ENSG00000059728	15.2938	9.97917
39.7037	39.1401	37.7297	37.1516	31.7154	29.5836	31.5874	ENSG00000059758	38.4313	30.9621
16.9442	14.193	13.5454	12.6248	8.8342	7.48296	7.42177	ENSG00000059769	14.3269	7.91298
829.57	798.98	708.842	694.366	67.377	64.9004	67.5137	ENSG00000059804	757.94	66.597
3.59507	4.51043	4.12881	4.55358	1.93248	1.73272	1.9003	ENSG00000059915	4.19697	1.85517
41.7846	43.6599	41.2428	43.4748	42.9612	44.9742	47.0834	ENSG00000060069	42.5405	45.0063
241.706	235.791	213.811	215.798	123.037	118.751	125.852	ENSG00000060138	226.777	122.547
521.927	572.024	536.582	484.535	277.149	258.871	263.685	ENSG00000060237	528.767	266.568
106.886	110.701	107.666	104.624	154.444	154.458	151.673	ENSG00000060339	107.469	153.525
109.431	111.689	103.899	115.803	138.944	142.754	143.583	ENSG00000060491	110.206	141.76
10.0421	9.71048	9.49807	10.6502	7.45386	8.66358	9.10187	ENSG00000060642	9.9752	8.40644
28.2961	30.5293	27.8604	29.145	47.7031	46.3672	48.9021	ENSG00000060656	28.9577	47.6575
68.8638	67.8802	62.9371	68.39	96.7296	103.428	102.298	ENSG00000060688	67.0178	100.819
79.4632	86.3972	78.9091	81.7809	45.527	47.6837	47.6788	ENSG00000060718	81.6376	46.9631
437.261	481.917	458.696	441.546	351.687	339.723	344.338	ENSG00000060749	454.855	345.249
5.20217	5.36779	5.12479	4.55358	5.95984	5.95409	6.70406	ENSG00000060762	5.06208	6.206
28.8256	31.4053	28.8383	30.5802	33.6073	34.5269	32.7944	ENSG00000060971	29.9123	33.6429
30.9994	34.3408	34.9772	37.0868	35.9783	34.5099	33.1207	ENSG00000061273	34.351	34.5363
32.1699	26.606	27.7065	27.2675	0.74701	0.721965	1.31308	ENSG00000061455	28.4375	0.927353
48.5567	48.7388	44.4118	50.7799	22.6052	25.7359	25.5521	ENSG00000061656	48.1218	24.6311
293.588	313.112	296.613	292.648	262.192	260.884	267.624	ENSG00000061676	298.99	263.567
62.3332	61.9812	56.0377	58.3117	65.8424	73.4961	76.0038	ENSG00000061794	59.6659	71.7808
13.3027	14.7148	13.9528	13.8873	2.20855	2.01301	2.14497	ENSG00000061918	13.9644	2.12218
67.5354	60.6113	59.6413	61.4409	47.2971	45.7811	45.1423	ENSG00000061936	62.3072	46.0735
42.1469	46.3531	43.7147	49.5067	34.0945	33.134	32.7618	ENSG00000061938	45.4303	33.3301
117.012	113.711	109.54	108.487	95.2275	96.7094	96.9561	ENSG00000061987	112.188	96.2976
130.435	131.455	119.835	111.714	99.9856	98.9942	100.993	ENSG00000062194	123.36	99.991
5.69452	6.104	7.3069	7.39147	8.78548	8.93538	8.40862	ENSG00000062370	6.62422	8.70983
129.246	136.245	116.802	121.36	102.032	111.327	109.239	ENSG00000062485	125.913	107.533
18.3748	19.9055	17.1671	17.8906	20.7945	20.1895	22.0043	ENSG00000062598	18.3345	20.9961
171.235	180.865	159.53	162.45	157.27	149.005	155.743	ENSG00000062650	168.52	154.006
596.476	546.061	530.86	565.388	451.949	456.452	451.872	ENSG00000062716	559.696	453.424
112.664	118.967	106.733	112.998	102.089	98.6969	100.316	ENSG00000062725	112.841	100.367
114.457	119.666	114.085	125.493	38.5116	38.3066	36.016	ENSG00000062822	118.425	37.6114
1736.79	1804.42	1641.35	1669	1164.06	1131.83	1182.76	ENSG00000063046	1712.89	1159.55
5.70381	6.0574	5.659	5.16863	6.25214	5.69079	5.79877	ENSG00000063127	5.64721	5.9139
11.1011	10.2044	9.88741	10.9955	9.67053	9.36007	10.2437	ENSG00000063169	10.5471	9.75809
8.25845	7.76279	8.82804	10.0351	14.7453	16.843	15.2106	ENSG00000063176	8.7211	15.5996
1009.05	1022.4	769.271	930.926	661.85	736.575	744.42	ENSG00000063177	932.912	714.282
202.931	234.039	237.126	242.645	154.03	148.597	161.941	ENSG00000063180	229.185	154.856
47.6278	49.1302	45.6342	48.4492	39.1368	44.0824	43.3154	ENSG00000063241	47.7103	42.1782
261.307	265.268	248.589	260.352	272.813	266.065	266.401	ENSG00000063244	258.879	268.426
64.2654	63.0342	58.8083	60.7072	65.7206	60.4158	63.0769	ENSG00000063245	61.7038	63.0711
54.2605	55.3646	52.0085	52.4201	53.939	53.5868	56.748	ENSG00000063322	53.5134	54.7579
12.4573	13.9413	12.6128	12.9917	11.2701	10.821	9.88482	ENSG00000063587	13.0008	10.6586
84.0244	83.6014	79.8779	83.4642	85.5488	82.0577	86.6308	ENSG00000063601	82.742	84.7458
12.7639	13.1119	12.4951	14.7937	21.7607	21.642	21.8902	ENSG00000063660	13.2912	21.7643
5.20217	6.48608	6.1751	5.41681	4.75813	4.80744	4.7793	ENSG00000063761	5.82004	4.78162
48.8911	51.4879	47.9068	47.5752	62.8381	64.5012	64.8059	ENSG00000063854	48.9653	64.0484
61.4692	60.2385	59.8858	59.8655	71.989	76.3754	78.9644	ENSG00000063978	60.3648	75.7763
33.1824	32.8031	30.5496	31.5621	40.3385	39.6996	39.8981	ENSG00000064012	32.0243	39.9788
68.9381	64.1805	64.8114	62.3473	60.2155	58.9548	60.2061	ENSG00000064102	65.0693	59.7921
74.1217	80.7218	71.3487	76.0188	112.011	114.962	120.249	ENSG00000064115	75.5528	115.741
6.61419	6.79361	7.6057	5.64341	3.75941	3.04075	4.10236	ENSG00000064300	6.66423	3.63417
18.6071	20.5579	18.4076	18.5056	21.5577	21.4891	19.7533	ENSG00000064309	19.0195	20.9334
59.76	62.6242	59.4059	62.2718	76.5766	74.2011	76.5911	ENSG00000064313	61.0155	75.7896
15.3929	20.269	18.5977	18.592	23.2466	21.2852	22.5589	ENSG00000064393	18.2129	22.3636
90.8522	92.3986	85.374	87.5215	85.5651	85.8205	85.9458	ENSG00000064419	89.0366	85.7771
18.3377	20.2969	20.5625	20.34	30.465	30.2461	31.3917	ENSG00000064490	19.8843	30.7009
20.9202	19.6446	20.798	22.66	18.6346	18.4653	17.1761	ENSG00000064545	21.0057	18.092
50.9627	51.7116	49.5095	51.0389	35.1013	36.2596	33.2267	ENSG00000064601	50.8057	34.8626
151.142	143.579	143.413	148.25	172.632	170.307	163.181	ENSG00000064607	146.596	168.707
121.331	122.164	116.847	113.796	89.2595	86.3556	86.6308	ENSG00000064651	118.535	87.4153
92.32	92.2309	84.215	90.4133	16.7428	17.7179	17.4616	ENSG00000064652	89.7948	17.3074
593.224	593.867	532.091	581.282	366.408	372.313	382.751	ENSG00000064666	575.116	373.824
66.4763	62.5496	56.8073	60.4806	36.3761	37.2619	35.9263	ENSG00000064687	61.5785	36.5214
106.292	112.519	103.827	111.293	28.3539	28.6323	29.4098	ENSG00000064703	108.482	28.7987
126.264	126.497	114.384	119.461	95.1625	93.3289	95.3412	ENSG00000064726	121.652	94.6109
1.63497	2.01292	2.00102	1.94228	2.87436	2.24234	2.75666	ENSG00000064763	1.8978	2.62445
0.91038	0.70825	0.751515	0.906399	2.95556	3.59284	3.25416	ENSG00000064787	0.819136	3.26752
45.6769	45.0857	41.7498	42.6115	37.0094	37.1855	36.6521	ENSG00000064932	43.781	36.949
57.8463	58.8966	51.4199	51.546	61.5552	60.3988	62.4897	ENSG00000064933	54.9272	61.4812
147.779	148.593	133.389	147.139	132.383	128.901	132.303	ENSG00000064961	144.225	131.196
15.1978	14.6869	13.2104	16.8871	21.9881	23.7144	24.2064	ENSG00000064995	14.9955	23.303
28.2497	30.1472	29.3544	30.1378	32.1133	31.8089	31.3835	ENSG00000064999	29.4723	31.7686
224.613	221.403	220.855	229.146	253.878	256.688	250.187	ENSG00000065000	224.004	253.584
23.1032	21.993	23.9851	25.2497	33.4936	32.0213	30.5842	ENSG00000065029	23.5828	32.033
4.31966	4.93911	4.40949	5.67578	15.9795	18.8221	17.3066	ENSG00000065054	4.83601	17.3694
8.53714	8.89972	7.15298	9.12873	13.6086	14.0656	14.289	ENSG00000065057	8.42964	13.9877
140.914	147.512	137.935	129.54	120.488	114.521	119.009	ENSG00000065060	138.975	118.006
152.656	146.216	128.093	131.158	117.354	121.757	121.097	ENSG00000065135	139.531	120.069
611.2	620.865	550.906	573.837	490.111	476.208	472.286	ENSG00000065150	589.202	479.535
97.9402	90.3019	79.4433	86.1403	72.3625	73.0884	76.0446	ENSG00000065154	88.4564	73.8318
130.463	137.428	122.506	127.468	130.922	126.098	127.459	ENSG00000065183	129.466	128.159
89.3659	89.519	81.5439	81.3385	89.8117	88.5469	89.3304	ENSG00000065243	85.4419	89.2297
41.0879	38.8233	36.4711	44.0251	44.715	46.7494	46.0884	ENSG00000065268	40.1018	45.8509
17.2972	18.75	17.8824	17.7827	17.7334	15.3481	16.5073	ENSG00000065308	17.9281	16.5296
12.9404	13.3636	11.7164	14.6642	56.2125	55.2346	56.2179	ENSG00000065320	13.1711	55.8883
36.8425	39.2799	36.0637	38.5112	56.789	54.6485	54.8151	ENSG00000065328	37.6743	55.4175
44.7573	43.8556	42.8635	46.1292	46.4851	41.891	41.3254	ENSG00000065357	44.4014	43.2338
19.9819	21.1263	20.0193	20.8256	54.0445	47.5138	51.3978	ENSG00000065361	20.4883	50.9854
0.325136	0.428678	0.22636	0.47478	3.82436	4.16192	3.5233	ENSG00000065413	0.363738	3.83653
145.299	147.269	128.663	134.611	142.549	141.233	144.969	ENSG00000065427	138.961	142.917
22.2393	24.5651	21.6943	22.5521	31.4475	31.019	33.2185	ENSG00000065457	22.7627	31.895
43.401	40.277	37.5758	39.2557	28.6706	29.7535	29.1733	ENSG00000065485	40.1274	29.1991
40.1032	39.8763	34.5607	36.3747	25.512	24.4279	28.1293	ENSG00000065491	37.7287	26.0231
23.1682	24.0525	19.9468	22.7895	21.4846	21.9393	21.0175	ENSG00000065518	22.4893	21.4805
147.723	162.72	157.746	141.787	115.819	106.214	104.541	ENSG00000065526	152.494	108.858
1.89508	1.93837	2.3632	2.38469	6.3577	6.42974	7.42177	ENSG00000065534	2.14533	6.7364
112.506	120.85	109.504	111.422	125.969	130.998	136.104	ENSG00000065548	113.571	131.024
53.2294	52.2427	46.4672	47.791	65.4121	65.6564	65.3442	ENSG00000065559	49.9326	65.4709
8.73222	9.45886	9.89646	9.20427	15.0133	16.2315	16.1729	ENSG00000065600	9.32295	15.8059
150.594	169.691	155.582	150.624	120.512	112.61	117.272	ENSG00000065613	156.623	116.798
16.0989	16.7464	15.637	16.013	19.1299	18.6607	20.1203	ENSG00000065615	16.1238	19.3037
0.659561	0.90395	0.914495	1.02509	8.81796	8.81647	9.81958	ENSG00000065618	0.875775	9.15134
9.6426	10.3069	10.9558	10.6718	17.644	18.253	17.1843	ENSG00000065665	10.3943	17.6938
18.0311	18.8432	15.7184	19.8113	4.85556	6.3533	5.83139	ENSG00000065717	18.101	5.68008
49.8665	52.9324	47.7076	48.8269	46.477	47.7686	51.4875	ENSG00000065802	49.8333	48.5777
61.9709	63.435	58.2017	60.7287	42.3197	44.1843	46.0639	ENSG00000065882	61.0841	44.1893
97.485	95.3155	94.5823	97.4703	65.9561	61.3756	63.2237	ENSG00000065883	96.2133	63.5184
123.347	124.764	111.088	116.58	97.9557	102.281	98.4323	ENSG00000065911	118.945	99.5564
225.867	235.046	210.261	210.673	76.6659	73.615	76.3056	ENSG00000065923	220.462	75.5288
103.56	109.648	104.189	106.966	44.8693	43.5812	46.4065	ENSG00000065970	106.091	44.9523
462.102	500.816	475.094	472.299	590.202	606.009	620.354	ENSG00000065978	477.578	605.522
21.301	21.1729	21.0605	20.1242	40.6958	41.4153	44.8895	ENSG00000065989	20.9147	42.3335
32.6436	30.5479	26.955	28.6163	19.1949	19.1448	19.8594	ENSG00000066027	29.6907	19.3997
2.52677	1.77062	1.69317	2.28758	7.3483	7.79723	7.21788	ENSG00000066032	2.06954	7.45447
89.0501	85.0552	80.0409	87.8991	109.429	107.573	112.142	ENSG00000066044	85.5113	109.715
208.18	221.673	206.748	199.278	65.9967	66.2764	66.7062	ENSG00000066084	208.97	66.3264
52.1889	57.0421	51.601	55.7327	85.0292	84.0538	84.7713	ENSG00000066117	54.1412	84.6181
54.3906	60.7045	52.6242	53.4775	61.9206	64.4673	64.2513	ENSG00000066135	55.2992	63.5464
55.9977	55.756	55.3586	54.6321	56.2937	55.0987	56.5604	ENSG00000066136	55.4361	55.9843
1.96939	1.30467	2.00102	2.01782	2.77693	3.02376	2.97686	ENSG00000066230	1.82323	2.92585
152.897	170.968	171.708	156.235	158.431	149.396	146.103	ENSG00000066279	162.952	151.31
34.2972	32.9429	30.0425	34.0871	27.6231	29.3203	29.1162	ENSG00000066322	32.8424	28.6865
6.94862	6.02012	5.76765	5.5463	4.87992	5.06225	4.35519	ENSG00000066379	6.07067	4.76579
90.7408	86.4531	77.7411	73.7528	54.483	48.3207	50.0929	ENSG00000066422	82.1719	50.9655
50.619	52.9417	47.608	48.406	34.9227	35.8265	36.1791	ENSG00000066427	49.8937	35.6428
101.805	96.9929	88.1537	85.5576	58.3317	56.2029	56.8622	ENSG00000066455	93.1272	57.1323
27.5529	27.6031	25.6783	26.9654	38.0163	37.8904	36.4972	ENSG00000066557	26.9499	37.468
134.708	132.918	112.401	120.94	38.1381	37.8989	40.2407	ENSG00000066583	125.242	38.7592
10.2186	10.1951	9.60672	11.7508	18.4885	19.8328	17.5431	ENSG00000066629	10.4428	18.6215
41.1529	38.0777	35.2035	34.81	36.4979	35.2489	39.0907	ENSG00000066651	37.3111	36.9458
95.8872	91.299	85.1204	84.9641	108.909	102.833	103.301	ENSG00000066654	89.3177	105.015
25.8901	26.1307	25.2437	26.0698	33.7941	32.4545	34.5398	ENSG00000066697	25.8336	33.5961
7.1437	6.37425	7.823	8.02811	18.8295	18.7541	18.3913	ENSG00000066735	7.34226	18.6583
57.7999	58.2629	58.754	53.8984	48.2227	45.849	45.8356	ENSG00000066739	57.1788	46.6358
95.2183	95.5578	88.4434	85.2662	73.8484	69.572	71.3061	ENSG00000066777	91.1215	71.5755
8.61145	8.66674	8.35721	8.34103	8.02223	9.47898	8.24551	ENSG00000066827	8.49411	8.58224
25.1655	25.9816	24.4378	22.0665	30.0184	29.4562	29.8991	ENSG00000066855	24.4129	29.7912
17.3065	16.8768	14.7496	16.8655	15.4274	15.4925	14.1585	ENSG00000066923	16.4496	15.0261
39.7316	41.2742	37.9108	39.3636	48.2633	48.4057	51.8953	ENSG00000066926	39.57	49.5214
99.1386	108.036	103.093	101.01	57.9338	57.1287	59.0316	ENSG00000066933	102.819	58.0314
177.868	176.298	154.649	177.384	266.033	262.549	275.984	ENSG00000067057	171.55	268.189
43.9769	37.7982	34.5335	35.943	92.1258	89.3793	98.0163	ENSG00000067064	38.0629	93.1738
60.4288	57.275	50.9853	51.2223	26.1372	30.6878	27.0609	ENSG00000067082	54.9779	27.962
14.6683	12.3291	12.0061	12.6356	6.40642	7.14321	6.93242	ENSG00000067113	12.9098	6.82735
71.2976	75.2515	70.9412	67.4944	77.4535	75.6875	76.118	ENSG00000067141	71.2462	76.4197
115.786	112.183	102.342	104.441	116.33	112.075	111.93	ENSG00000067167	108.688	113.445
49.2627	52.5316	45.4259	50.4238	44.9667	46.9702	43.764	ENSG00000067177	49.411	45.2336
44.1534	46.5022	42.2297	46.4422	24.1235	22.5253	24.2961	ENSG00000067182	44.8319	23.6483
17.0185	14.4912	17.973	19.207	12.6504	13.5729	11.4834	ENSG00000067191	17.1724	12.5689
99.9653	105.594	95.3157	87.8883	82.4552	77.1059	82.3898	ENSG00000067208	97.191	80.6503
10.9153	12.5062	10.6208	11.4811	9.51625	10.4643	9.24051	ENSG00000067221	11.3808	9.74034
895.062	933.538	874.266	986.389	1063.6	1047.35	1086.47	ENSG00000067225	922.314	1065.8
50.684	53.1653	49.8083	51.5568	68.4326	71.5085	68.6065	ENSG00000067248	51.3036	69.5159
70.6009	72.9963	69.2843	71.2602	95.0651	96.1913	89.257	ENSG00000067334	71.0354	93.5045
10.6923	10.4001	11.644	10.9307	8.86668	10.1585	9.55859	ENSG00000067365	10.9168	9.52792
153.464	157.539	147.288	142.186	153.827	144.784	145.883	ENSG00000067369	150.119	148.165
26.4846	24.0246	23.967	24.8289	39.827	37.865	38.4219	ENSG00000067445	24.8263	38.7046
29.448	32.3372	30.1421	29.5875	49.7898	49.7477	50.1989	ENSG00000067533	30.3787	49.9121
573.41	582.433	488.376	519.011	360.854	362.248	367.981	ENSG00000067560	540.807	363.695
612.082	621.741	583.357	566.359	85.1672	80.6733	79.2172	ENSG00000067596	595.885	81.6859
4.86775	4.6409	5.47791	4.46725	4.05171	4.20439	3.78429	ENSG00000067601	4.86345	4.01346
21.1152	22.8317	22.0475	21.1277	26.2103	25.7529	26.7021	ENSG00000067606	21.7805	26.2218
303.472	312.776	274.738	300.579	304.39	299.25	308.436	ENSG00000067704	297.891	304.025
2.90764	2.81436	3.11471	2.43864	6.00855	6.59112	6.20656	ENSG00000067715	2.81884	6.26874
1.93224	1.98496	1.91048	1.74806	5.43206	5.39351	5.37467	ENSG00000067798	1.89393	5.40008
72.1894	68.3647	64.6032	70.343	74.2544	72.5193	69.3406	ENSG00000067829	68.8751	72.0381
9.09451	10.1764	8.72844	10.7473	17.0757	19.2807	18.1874	ENSG00000067836	9.68667	18.1813
39.8152	41.1624	43.099	40.1189	44.5607	46.4861	45.7866	ENSG00000067840	41.0489	45.6111
1770.4	1920.34	1681.29	1639.1	293.9	280.921	289.098	ENSG00000067900	1752.79	287.973
52.0032	56.2406	52.2167	52.7977	72.395	72.9015	78.8828	ENSG00000067955	53.3146	74.7264
124.332	138.454	126.001	132.054	71.583	65.512	71.8036	ENSG00000067992	130.21	69.6329
20.2327	19.0668	18.969	21.5054	23.0436	24.6233	23.2277	ENSG00000068001	19.9435	23.6315
24.1344	25.8977	24.8724	24.203	29.6206	30.2886	29.8013	ENSG00000068024	24.7769	29.9035
26.8283	25.1988	24.0485	21.8939	14.9402	12.6641	13.1471	ENSG00000068028	24.4924	13.5838
6.40053	5.32119	5.05236	5.21179	30.0103	29.9148	28.4311	ENSG00000068078	5.49647	29.4521
21.1896	21.7507	19.3493	20.2969	32.8359	33.2189	30.6903	ENSG00000068079	20.6466	32.2484
44.3207	44.6384	41.7951	42.9892	37.1069	36.4465	36.8968	ENSG00000068097	43.4358	36.8167
60.8747	56.3152	50.4059	55.873	57.6009	58.1734	55.6796	ENSG00000068120	55.8672	57.1513
54.6693	47.8348	51.4109	51.5137	32.162	34.6204	34.1565	ENSG00000068137	51.3572	33.6463
69.4862	72.2322	68.0257	60.3619	59.3142	60.8999	62.2776	ENSG00000068305	67.5265	60.8306
106.403	102.407	101.636	102.682	106.863	105.398	103.334	ENSG00000068308	103.282	105.198
56.2764	57.6012	53.5568	57.3729	41.4347	40.9737	40.257	ENSG00000068323	56.2018	40.8884
18.4398	20.0733	17.81	19.5092	14.4124	14.4988	13.8893	ENSG00000068354	18.9581	14.2668
48.5753	49.4191	44.2217	44.9854	23.8637	24.1646	24.1738	ENSG00000068366	46.8004	24.0674
15.5322	14.8546	14.4056	14.7937	14.3637	14.9744	15.5694	ENSG00000068383	14.8965	14.9692
53.1643	55.2342	47.608	52.0208	46.2009	42.3242	46.1047	ENSG00000068394	52.0068	44.8766
77.5402	81.4394	76.9896	80.1839	93.36	86.8907	86.7695	ENSG00000068400	79.0383	89.0067
35.4305	34.1544	30.5405	34.7992	33.0471	37.2449	34.7111	ENSG00000068438	33.7312	35.001
162.168	176.811	161.983	155.501	124.361	120.432	127.434	ENSG00000068489	164.116	124.076
0.297267	0.521868	0.362176	0.23739	3.64573	3.58435	3.80876	ENSG00000068615	0.354675	3.67961
214.478	220.033	204.231	206.065	68.4082	64.0171	64.3655	ENSG00000068650	211.202	65.5969
105.493	116.106	112.048	107.16	139.114	126.276	122.043	ENSG00000068654	110.202	129.145
104.443	103.004	94.1205	91.9995	60.4103	61.2481	67.4403	ENSG00000068697	98.3917	63.0329
6.68851	5.99217	6.22943	7.00301	9.58933	9.53844	9.4281	ENSG00000068724	6.47828	9.51862
50.972	47.2384	50.9038	52.6143	70.227	68.5697	63.607	ENSG00000068745	50.4321	67.4679
28.3147	28.6096	26.5113	25.5734	36.6035	32.7857	35.0536	ENSG00000068784	27.2522	34.8143
122.585	127.96	116.141	112.275	133.39	133.912	131.977	ENSG00000068796	119.74	133.093
32.4486	27.6777	31.0294	33.9576	12.4718	12.851	11.6302	ENSG00000068831	31.2783	12.3177
94.15	104.579	99.526	92.4419	84.0467	87.3833	81.9413	ENSG00000068878	97.6742	84.4571
14.2874	15.9077	15.4287	14.3837	18.9188	18.5588	19.7044	ENSG00000068885	15.0019	19.0607
51.4922	50.3789	45.0457	49.2369	23.7338	25.719	26.278	ENSG00000068903	49.0384	25.2436
45.1381	41.2183	39.7398	36.4718	30.806	28.3775	32.5661	ENSG00000068912	40.642	30.5832
35.8114	33.3903	33.3745	34.1734	21.3385	24.2156	23.0075	ENSG00000068971	34.1874	22.8539
9.23386	9.66388	9.81497	10.7797	13.2757	14.6432	14.7131	ENSG00000069011	9.8731	14.2106
0.167213	0.158424	0.14487	0.0647428	4.28719	4.36577	4.11052	ENSG00000069122	0.133813	4.25449
1.66284	1.31399	1.62074	1.83438	2.63889	2.27631	2.78113	ENSG00000069188	1.60799	2.56544
76.8249	75.3354	73.2048	74.5621	93.6117	89.6171	87.3404	ENSG00000069248	74.9818	90.1897
839.343	915.59	835.305	861.673	1078.11	1062.87	1097	ENSG00000069275	862.978	1079.32
160.097	164.901	144.753	148.261	130.304	128.45	128.633	ENSG00000069329	154.503	129.129
183.925	194.219	170.096	175.323	206.167	205.752	214.873	ENSG00000069345	180.891	208.93
34.0092	37.2111	34.4429	40.7232	6.48762	6.93936	6.77746	ENSG00000069399	36.5966	6.73481
9.95845	10.689	9.97795	10.7365	10.653	9.8527	10.3415	ENSG00000069424	10.3405	10.2824
20.5114	20.1012	16.8502	21.1061	19.0812	19.9857	20.3405	ENSG00000069509	19.6423	19.8025
14.7519	14.9664	14.8311	12.1932	162.572	159.087	155.727	ENSG00000069667	14.1857	159.129
19.6103	21.9744	17.9277	20.9227	8.93976	9.25814	9.36285	ENSG00000069702	20.1088	9.18692
3.5672	2.71185	2.5624	2.97817	7.31582	6.90539	6.06791	ENSG00000069812	2.9549	6.76304
114.048	110.757	98.5028	109.135	88.9185	90.8063	94.4767	ENSG00000069849	108.111	91.4005
33.6841	36.7358	34.6059	33.4936	19.6658	19.4506	21.5313	ENSG00000069869	34.6298	20.2159
8.29561	7.64164	7.31596	8.15759	6.14659	6.83744	7.3239	ENSG00000069943	7.8527	6.76931
127.871	130.318	107.974	114.217	125.782	129.206	126.782	ENSG00000069956	120.095	127.257
28.5283	27.9479	25.9318	26.6417	21.1193	21.7779	23.138	ENSG00000069966	27.2624	22.0117
39.5644	43.2685	38.1281	40.6908	26.3727	26.288	26.8978	ENSG00000069974	40.4129	26.5195
53.3409	52.103	50.0256	58.0743	40.3304	40.3536	41.4641	ENSG00000069998	53.3859	40.716
20.6322	19.1227	19.7386	20.5558	24.0911	23.7229	23.3011	ENSG00000070010	20.0123	23.705
139.706	150.568	134.956	132.323	118.417	109.17	112.966	ENSG00000070018	139.388	113.518
102.817	104.262	106.054	112.232	111.743	119.532	115.763	ENSG00000070047	106.341	115.679
69.8392	72.7633	69.7732	70.0841	88.9185	85.1664	91.0268	ENSG00000070061	70.615	88.3706
135.108	140	130.021	123.313	74.0351	75.9508	81.5253	ENSG00000070081	132.111	77.1704
99.1386	102.063	88.6969	98.6356	91.6873	93.4053	96.8093	ENSG00000070087	97.1334	93.9673
30.8322	32.6168	31.1109	31.2816	49.4082	48.2952	49.1794	ENSG00000070159	31.4604	48.961
1.53278	1.30467	1.331	1.38118	23.1573	17.9727	21.2948	ENSG00000070182	1.38741	20.8083
37.1491	36.1301	31.3101	34.5726	63.8125	62.1909	66.119	ENSG00000070214	34.7905	64.0408
15.8852	17.6783	16.1078	15.7649	15.1026	15.8153	14.501	ENSG00000070269	16.359	15.1396
56.8616	64.7023	61.3255	62.7573	68.798	66.183	66.0293	ENSG00000070366	61.4117	67.0034
151.894	163.047	148.374	149.211	152.642	155.223	157.545	ENSG00000070367	153.131	155.137
11.5005	12.7019	11.8613	11.3839	15.4761	14.0401	14.2971	ENSG00000070371	11.8619	14.6044
7.67321	7.4273	8.00409	8.99925	7.41326	8.09451	6.79378	ENSG00000070404	8.02596	7.43385
79.7326	86.2667	78.9453	85.9892	82.374	83.9773	82.1452	ENSG00000070413	82.7335	82.8322
21.5611	19.6446	18.6521	21.6996	21.1599	22.8226	23.2032	ENSG00000070423	20.3894	22.3952
43.7911	40.6778	45.0366	42.5684	26.5919	26.7297	25.6255	ENSG00000070444	43.0185	26.3157
23.4469	20.9866	22.2195	19.9947	20.9812	18.4823	20.4384	ENSG00000070476	21.6619	19.9673
61.4878	56.5575	56.0196	55.7543	47.5813	45.968	44.1881	ENSG00000070495	57.4548	45.9124
14.9098	14.5564	12.5585	12.9917	14.2175	14.5158	16.7275	ENSG00000070501	13.7541	15.1536
4.06884	3.72763	3.31391	3.83061	2.24103	2.65853	3.1726	ENSG00000070540	3.73525	2.69072
83.5227	71.8035	71.4845	74.0226	52.3962	51.8201	51.6751	ENSG00000070610	75.2083	51.9638
112.237	123.673	115.751	126.292	73.824	77.0889	75.0985	ENSG00000070614	119.488	75.3372
26.9584	28.3673	22.6088	26.8035	18.6184	18.907	19.6881	ENSG00000070718	26.1845	19.0712
1244.84	1272.93	1133.42	1137.81	1272.41	1244.14	1264.05	ENSG00000070756	1197.25	1260.2
4.24534	3.87674	4.09259	3.34504	2.50086	2.84539	2.52014	ENSG00000070759	3.88993	2.62213
24.8775	24.8167	21.9207	24.7425	35.012	35.1979	36.7011	ENSG00000070761	24.0894	35.637
57.8835	58.2815	52.8958	57.2326	57.6659	54.2154	56.5197	ENSG00000070770	56.5734	56.1336
0.798905	0.624378	0.769624	0.787704	3.4265	2.68401	2.96871	ENSG00000070778	0.745153	3.02641
24.2551	25.2267	21.9298	22.5089	27.9073	26.959	26.4819	ENSG00000070785	23.4801	27.1161
121.257	126.553	120.261	122.86	168.654	163.419	162.569	ENSG00000070814	122.733	164.881
174.904	175.404	160.571	175.27	199.987	205.607	215.093	ENSG00000070831	171.537	206.896
14.7519	15.5069	14.4689	15.0635	23.815	23.0944	22.8444	ENSG00000070882	14.9478	23.2513
25.2863	23.7823	23.7678	22.3471	24.8218	24.6572	25.0628	ENSG00000070950	23.7959	24.8473
26.9398	29.7558	24.8543	25.8647	37.2368	34.8242	37.223	ENSG00000070961	26.8537	36.428
22.8431	20.5579	20.1913	21.7428	27.7693	29.5241	29.891	ENSG00000071051	21.3338	29.0615
135.108	144.632	137.844	140.697	171.674	164.922	170.627	ENSG00000071054	139.57	169.075
20.7994	22.2819	20.2909	21.7536	28.2321	26.7297	26.5226	ENSG00000071073	21.2815	27.1615
447.554	423.655	417.127	422.522	364.321	353.839	361.946	ENSG00000071082	427.715	360.036
361.802	394.588	363.027	390.226	468.334	476.115	487.154	ENSG00000071127	377.411	477.201
83.5785	80.7964	69.2843	75.5548	73.4424	73.2837	72.7823	ENSG00000071189	77.3035	73.1695
16.7306	14.9198	13.98	14.8045	16.9945	18.1256	17.5268	ENSG00000071205	15.1087	17.5489
6.65135	7.76279	7.59664	6.75483	12.1957	13.7173	13.139	ENSG00000071243	7.1914	13.0174
46.3458	49.652	46.0416	47.4349	59.9313	55.6933	60.8096	ENSG00000071246	47.3686	58.8114
121.192	124.018	112.483	111.541	128.039	134.787	140.842	ENSG00000071462	117.309	134.556
134.811	138.947	126.436	115.782	102.129	97.168	99.1581	ENSG00000071537	128.994	99.4851
34.0092	35.4591	30.4137	36.0509	40.6389	43.6916	43.4296	ENSG00000071539	33.9832	42.5867
40.6606	39.457	38.7619	42.4065	44.5689	49.2975	48.845	ENSG00000071553	40.3215	47.5705
114.996	121.12	111.559	121.08	158.187	163.912	161.525	ENSG00000071564	117.189	161.208
100.829	100.143	100.649	105.024	120.577	126.701	124.286	ENSG00000071626	101.661	123.855
23.6699	25.8698	27.0455	31.2168	45.5676	47.7601	48.5107	ENSG00000071655	26.9505	47.2795
89.9883	92.1936	80.8739	83.1945	79.2317	78.8896	82.0473	ENSG00000071794	86.5626	80.0562
50.266	48.161	51.2298	49.0858	66.6787	68.3914	65.1077	ENSG00000071859	49.6857	66.7259
56.6758	53.6779	47.6895	55.6248	45.8518	46.8853	48.1844	ENSG00000071889	53.417	46.9738
100.374	98.3908	91.9022	96.5423	100.643	96.0044	95.2841	ENSG00000071894	96.8023	97.3106
4.03168	4.24018	4.20124	4.33777	37.6753	36.6758	37.9163	ENSG00000071967	4.20272	37.4225
0.0185792	0.0838717	0.0543264	0.0755333	5.64317	5.58037	5.43991	ENSG00000071991	0.0580776	5.55448
58.6081	61.4407	56.2188	64.5162	70.5356	76.7407	77.7736	ENSG00000071994	60.1959	75.0166
71.7064	71.44	63.3627	69.4043	113.01	107.768	107.322	ENSG00000072042	68.9783	109.367
63.6523	68.1877	61.6424	66.6743	88.5856	100.098	100.243	ENSG00000072062	65.0392	96.3089
267.197	288.025	280.279	297.137	269.029	282.288	283.014	ENSG00000072071	283.159	278.111
201.361	204.982	189.219	195.329	196.074	193.809	193.806	ENSG00000072110	197.723	194.563
55.5425	60.6579	54.0095	51.9992	63.2197	59.1077	59.8064	ENSG00000072121	55.5523	60.7113
25.4535	26.4475	25.4791	26.6524	62.2454	60.798	61.9514	ENSG00000072133	26.0081	61.6649
37.9015	37.1365	35.5838	37.2703	35.4424	35.9963	37.4025	ENSG00000072134	36.973	36.2804
25.9923	28.74	28.0053	27.5049	32.2757	30.8152	32.8026	ENSG00000072135	27.5606	31.9645
2.20163	2.7864	2.4628	3.53927	4.90428	4.90936	4.95872	ENSG00000072195	2.74753	4.92412
19.9633	21.1543	19.6662	18.8402	31.756	32.1912	33.8384	ENSG00000072210	19.906	32.5952
118.572	125.37	122.95	126.691	157.854	165.474	158.255	ENSG00000072274	123.396	160.528
161.063	160.027	168.041	186.772	71.1202	72.29	74.6581	ENSG00000072310	168.976	72.6894
317.23	341.833	315.22	284.76	227.399	215.358	220.622	ENSG00000072364	314.761	221.127
17.4459	18.2188	15.9629	14.8908	12.3987	13.1568	13.6691	ENSG00000072401	16.6296	13.0749
123.914	125.854	118.214	114.001	80.3685	82.1257	85.1302	ENSG00000072415	120.496	82.5414
3.32567	3.36419	3.0785	3.04291	7.06411	7.33857	6.93242	ENSG00000072422	3.20282	7.1117
197.933	237.338	229.42	216.888	253.585	241.544	244.168	ENSG00000072501	220.395	246.433
21.3568	22.1887	19.2678	23.0808	74.8552	76.0952	78.5648	ENSG00000072506	21.4735	76.505
40.1961	38.7487	38.5899	35.5114	42.4659	43.4283	44.5959	ENSG00000072518	38.2615	43.4967
57.6884	61.7948	58.5548	62.6063	91.9958	91.9529	93.8324	ENSG00000072571	60.1611	92.5937
34.2693	33.2039	33.9721	34.1302	37.4723	36.9816	36.0975	ENSG00000072609	33.8939	36.8505
144.425	150.634	139.103	144.927	79.1343	76.97	80.3346	ENSG00000072682	144.772	78.813
28.8813	30.52	27.4529	27.7854	23.6282	21.54	23.4887	ENSG00000072736	28.6599	22.8857
26.0573	23.4468	22.5817	24.3972	24.5864	24.343	23.1217	ENSG00000072756	24.1208	24.017
400.827	392.37	356.055	385.845	229.519	224.701	234.487	ENSG00000072778	383.775	229.569
40.066	42.1409	41.5869	41.1117	40.1924	43.4708	41.358	ENSG00000072786	41.2264	41.6737
111.735	113.292	101.826	100.912	92.1745	90.6109	88.6453	ENSG00000072803	106.941	90.4769
18.1426	16.4948	20.0102	20.0055	11.4975	9.39404	9.61568	ENSG00000072818	18.6633	10.1691
15.7273	15.6374	17.9096	17.0921	98.0206	113.739	117.386	ENSG00000072832	16.5916	109.715
46.6245	51.8513	48.3686	49.3124	37.0582	35.2404	35.9344	ENSG00000072840	49.0392	36.0777
27.2835	28.302	23.7678	26.3827	31.3582	31.5881	32.2317	ENSG00000072849	26.434	31.726
41.1622	42.5416	38.5265	36.6013	43.1804	45.5008	42.9076	ENSG00000072864	39.7079	43.8629
14.5754	15.3206	12.5041	15.4951	11.3675	10.9909	11.8748	ENSG00000072954	14.4738	11.4111
55.2174	53.5661	47.925	52.0856	45.0236	47.8196	48.7635	ENSG00000072958	52.1985	47.2022
25.3234	27.3701	25.7688	27.5265	25.4795	27.9528	28.6024	ENSG00000073008	26.4972	27.3449
16.3218	17.4174	16.0082	16.79	19.6577	19.0344	20.5118	ENSG00000073050	16.6343	19.7346
124.211	111.643	113.397	122.029	89.1134	93.7281	86.9979	ENSG00000073060	117.82	89.9464
99.3894	105.594	93.1245	107.559	130.085	125.401	128.527	ENSG00000073111	101.417	128.005
12.4852	10.5026	9.13589	11.8803	8.98847	9.22417	9.34654	ENSG00000073150	11.001	9.18639
12.7732	14.1091	12.8935	14.934	17.7983	18.3889	16.597	ENSG00000073169	13.6774	17.5947
17.6874	18.6941	18.3804	19.8221	8.20087	8.21342	8.40047	ENSG00000073350	18.646	8.27158
60.6518	61.217	60.8818	61.4949	74.0839	75.645	78.2548	ENSG00000073417	61.0614	75.9946
27.0141	26.5314	23.8674	24.8289	23.3197	25.0225	25.3074	ENSG00000073536	25.5605	24.5499
6.66993	6.61654	5.59562	6.43112	4.24659	4.83292	4.43675	ENSG00000073578	6.3283	4.50542
7.93331	6.83088	8.7375	7.70439	10.6936	10.4727	10.9777	ENSG00000073584	7.80152	10.7147
15.6065	10.0739	14.4237	12.7759	6.65813	5.95409	5.3502	ENSG00000073605	13.22	5.98747
145.094	166.243	151.598	142.963	156.75	150.254	148.705	ENSG00000073614	151.474	151.903
7.43168	7.06386	7.88638	7.2404	6.70685	7.22815	6.91611	ENSG00000073670	7.40558	6.95037
59.184	62.9131	58.9985	58.5275	30.5706	29.8214	31.0491	ENSG00000073711	59.9058	30.4804
694.992	720.253	668.858	726.803	558.552	569.639	560.947	ENSG00000073712	702.726	563.046
4.73769	4.41724	3.9115	3.51769	1.31539	0.874852	1.18259	ENSG00000073756	4.14603	1.12428
14.371	14.6403	14.6591	14.2326	209.317	204.775	213.584	ENSG00000073792	14.4757	209.225
15.4393	14.3234	14.9126	12.9701	18.0906	18.4483	17.7878	ENSG00000073803	14.4114	18.1089
0.817484	0.978503	0.552319	1.05747	4.27095	3.25309	3.62117	ENSG00000073910	0.851443	3.71507
218.017	227.022	208.704	212.011	171.926	175.709	172.413	ENSG00000073921	216.439	173.35
58.0414	56.3431	52.8868	57.5671	44.0654	42.5195	44.1881	ENSG00000073969	56.2096	43.591
1.04972	1.44446	0.733407	0.981932	3.88932	4.17891	4.02896	ENSG00000074047	1.05238	4.0324
140.477	141.631	137.917	134.406	151.586	144.198	145.907	ENSG00000074054	138.608	147.23
39.4065	37.4906	37.9832	41.0469	51.5599	55.1242	55.125	ENSG00000074071	38.9818	53.9364
41.4502	43.0728	39.6673	42.6547	177.131	181.179	177.421	ENSG00000074181	41.7112	178.577
107.239	108.996	95.198	101.97	102.819	100.243	104.451	ENSG00000074201	103.351	102.504
38.6726	44.6291	40.0929	37.9501	53.7522	53.0772	52.7435	ENSG00000074211	40.3361	53.191
39.2764	41.2276	41.9219	44.9099	52.2663	52.7714	53.8853	ENSG00000074219	41.8339	52.9744
27.6923	27.3515	26.294	26.3935	22.7676	24.2326	24.3777	ENSG00000074266	26.9328	23.7926
15.7923	16.15	14.0977	17.2108	22.1829	21.1493	23.3663	ENSG00000074317	15.8127	22.2329
31.5753	34.9279	30.2779	32.8785	36.2381	36.8202	36.9457	ENSG00000074319	32.4149	36.668
66.0026	70.8623	68.2611	69.059	85.0698	83.3063	83.7845	ENSG00000074356	68.5462	84.0535
4.53332	4.70613	4.77167	5.4276	16.7509	16.0191	15.5776	ENSG00000074370	4.85968	16.1159
233.141	244.197	218.664	237.951	144.002	145.871	151.323	ENSG00000074410	233.488	147.065
2619.03	2719.68	2424.81	2552.32	1111.09	1086.29	1106.3	ENSG00000074527	2578.96	1101.22
24.4967	24.1085	23.3151	23.6095	21.5171	21.2088	21.1561	ENSG00000074582	23.8824	21.294
2.24808	2.7864	2.65294	2.38469	4.25471	4.96033	4.31441	ENSG00000074590	2.51803	4.50982
70.4058	74.2637	67.075	67.1275	81.9112	80.1382	76.4769	ENSG00000074603	69.718	79.5088
20.6415	22.4217	22.7447	22.1205	18.4641	18.5078	18.2527	ENSG00000074621	21.9821	18.4082
403.187	409.303	362.086	352.212	183.943	176.652	183.848	ENSG00000074695	381.697	181.481
152.795	157.343	140.244	145.617	213.158	215.171	219.497	ENSG00000074696	149	215.942
84.7397	86.6954	78.7733	74.2816	70.5274	67.9072	67.3016	ENSG00000074755	81.1225	68.5788
1730.28	1769.88	1505.91	1778.38	1361.49	1326.03	1373.7	ENSG00000074800	1696.11	1353.74
91.7533	85.4839	72.3809	82.9895	71.2826	73.4281	69.5608	ENSG00000074842	83.1519	71.4238
47.8321	46.2599	49.4733	50.9526	31.5449	32.0213	30.47	ENSG00000074855	48.6295	31.3454
9.13167	7.50186	7.58759	7.20803	9.81668	9.75927	9.79511	ENSG00000074935	7.85729	9.79035
6.06611	7.38071	6.91756	7.41305	6.87736	8.05204	6.67144	ENSG00000074964	6.94436	7.20028
0.130054	0.251615	0.262578	0.172647	2.94744	3.01527	3.3031	ENSG00000075035	0.204224	3.0886
10.2464	11.4159	10.6842	11.1789	42.7257	43.938	44.3512	ENSG00000075043	10.8814	43.6716
49.6529	51.171	42.1664	44.5862	51.5761	54.691	57.0987	ENSG00000075089	46.8941	54.4553
15.1049	16.56	13.5997	13.391	24.8462	26.8741	23.8068	ENSG00000075131	14.6639	25.1757
38.1524	38.0684	36.7518	37.1839	40.3872	39.8525	42.7527	ENSG00000075142	37.5391	40.9975
216.968	224.795	223.282	209.054	280.681	268.631	273.35	ENSG00000075151	218.525	274.22
17.6502	17.9019	15.8543	15.5706	24.5945	24.6318	23.6355	ENSG00000075188	16.7443	24.2872
2.97267	4.0538	3.21431	3.26951	8.2171	8.34082	8.61252	ENSG00000075213	3.37757	8.39015
30.4513	27.0719	27.7427	29.9975	41.727	40.3621	39.3191	ENSG00000075218	28.8158	40.4694
441.386	435.863	392.373	388.273	6.46326	5.90313	6.3289	ENSG00000075223	414.474	6.23176
17.065	18.6568	19.5847	17.5777	18.6265	20.3	20.0796	ENSG00000075234	18.221	19.6687
94.4845	93.7965	85.4011	91.255	85.1916	83.9518	84.9752	ENSG00000075239	91.2343	84.7062
33.8699	37.1458	34.5516	37.4753	51.0808	51.9815	52.9066	ENSG00000075240	35.7606	51.9897
88.0654	101.643	97.2171	97.6537	96.6647	91.7915	92.0789	ENSG00000075275	96.1448	93.5117
211.533	216.417	217.152	209.788	253.504	233.05	232.562	ENSG00000075292	213.723	239.706
22.6202	21.8719	20.146	20.189	12.6342	14.1165	13.7099	ENSG00000075303	21.2068	13.4869
52.8671	53.3704	51.7369	50.672	61.2629	63.2527	64.9446	ENSG00000075336	52.1616	63.1534
6.28906	7.76279	6.6912	5.9995	10.45	11.2287	10.0316	ENSG00000075391	6.68564	10.5701
4.57048	3.25236	3.90245	4.66148	6.84488	6.37878	7.20157	ENSG00000075399	4.09669	6.80841
70.4337	79.995	81.0369	77.7669	97.3711	89.4133	95.7082	ENSG00000075407	77.3081	94.1642
97.5686	95.9772	93.876	94.3626	95.1138	89.5152	91.9484	ENSG00000075413	95.4461	92.1925
190.39	201.255	175.076	193.559	214.108	225.899	222.523	ENSG00000075415	190.07	220.843
126.264	129.843	123.991	117.379	111.304	100.956	102.747	ENSG00000075420	124.369	105.002
48.5196	48.5244	46.3223	50.3591	34.1188	33.3293	33.4224	ENSG00000075426	48.4314	33.6235
100.346	109.462	102.623	96.2725	110.273	101.636	95.4473	ENSG00000075539	102.176	102.452
70.7496	71.3282	72.8517	71.3681	59.8501	55.5319	57.4657	ENSG00000075568	71.5744	57.6159
104.043	99.7794	90.0008	102.304	53.9471	54.3003	54.5786	ENSG00000075618	99.032	54.2753
4736.62	4721.27	4410.11	4847.72	3318.49	3476.08	3523.03	ENSG00000075624	4678.93	3439.2
25.5185	26.7271	24.7004	24.4836	14.924	15.1528	14.3216	ENSG00000075643	25.3574	14.7994
18.7185	18.7313	17.9911	19.9624	22.8244	24.1306	23.0972	ENSG00000075702	18.8508	23.3507
97.2249	108.139	103.99	101.063	77.4941	78.3205	79.7392	ENSG00000075711	102.604	78.5179
193.93	191.507	175.492	172.475	169.482	167.199	175.651	ENSG00000075785	183.351	170.777
9.47539	7.33411	8.23045	9.32296	6.40642	6.39576	4.59987	ENSG00000075826	8.59073	5.80068
111.726	114.308	108.644	105.552	109.559	103.963	106.882	ENSG00000075856	110.057	106.801
2.17377	2.16203	2.51712	2.74078	2.99616	2.64154	3.01764	ENSG00000075891	2.39842	2.88512
41.5059	42.0104	38.4269	40.4858	41.6214	41.22	43.397	ENSG00000075914	40.6073	42.0795
32.207	34.9838	30.3866	32.2959	18.3667	16.5288	18.2853	ENSG00000075945	32.4683	17.7269
48.0644	44.0792	38.8343	41.9749	33.5424	31.8429	34.5724	ENSG00000075975	43.2382	33.3192
178.37	186.27	165.071	170.532	185.648	181.689	186.197	ENSG00000076003	175.061	184.511
31.4731	32.5609	31.6814	31.4003	152.008	160.811	167.096	ENSG00000076043	31.7789	159.972
25.3978	29.1221	23.7406	24.3649	85.1428	83.6715	85.5787	ENSG00000076053	25.6563	84.7977
118.916	121.94	110.962	117.368	38.5035	38.1622	39.1723	ENSG00000076067	117.296	38.6127
225.003	228.196	226.396	220.579	189.05	178.767	182.364	ENSG00000076108	225.044	183.394
76.9457	73.2945	69.2662	69.2964	54.012	52.8479	51.4875	ENSG00000076201	72.2007	52.7825
37.6507	37.6584	36.8424	36.0725	46.6231	48.9832	46.6022	ENSG00000076242	37.056	47.4029
45.2032	43.2871	38.5627	42.9676	44.0411	44.9827	45.8763	ENSG00000076248	42.5052	44.9667
23.6978	24.3787	24.4922	24.4188	19.3573	19.0684	21.0338	ENSG00000076321	24.2469	19.8198
6.05682	6.14127	5.20628	5.82685	6.21155	6.71003	6.19025	ENSG00000076351	5.8078	6.37061
46.9125	49.5682	47.0376	50.2512	73.3206	73.8103	74.0791	ENSG00000076356	48.4424	73.7367
93.797	86.1921	82.9112	88.1473	83.1698	81.3188	81.5987	ENSG00000076382	87.7619	82.0291
19.8519	19.7564	19.2497	18.9049	17.1487	17.582	16.124	ENSG00000076513	19.4407	16.9516
53.7682	58.1604	52.262	52.9056	66.8898	63.6858	65.3279	ENSG00000076554	54.274	65.3012
46.6152	46.7258	48.106	46.3774	37.724	38.0603	36.9865	ENSG00000076555	46.9561	37.5903
29.2529	27.2863	25.8141	27.9689	27.5094	26.1182	28.4474	ENSG00000076604	27.5805	27.3583
14.4082	13.2331	13.3552	13.5312	14.1445	15.467	14.395	ENSG00000076650	13.6319	14.6688
26.754	27.7988	28.5033	28.012	24.4727	23.5446	24.2227	ENSG00000076685	27.767	24.08
3513.31	3619.17	3278.17	3366.33	634.438	620.355	626.952	ENSG00000076716	3444.24	627.249
0.399453	0.195701	0.362176	0.248181	3.21539	2.90485	2.80559	ENSG00000076770	0.301377	2.97528
4.1989	3.87674	4.41855	5.13626	7.17779	7.60187	8.23735	ENSG00000076826	4.40761	7.67234
13.0054	13.4008	13.2738	13.6715	5.93548	5.63133	6.23918	ENSG00000076864	13.3379	5.93533
68.2135	65.6622	58.093	57.9987	55.7009	52.3213	53.3226	ENSG00000076924	62.4919	53.7816
50.6376	48.7388	46.8475	48.8808	47.4676	51.1406	51.5201	ENSG00000076928	48.7762	50.0428
9.1967	8.3033	9.21738	10.197	11.7816	11.0758	11.2468	ENSG00000076944	9.22859	11.3681
31.8262	30.5852	29.4087	30.8715	26.2265	27.8084	26.3187	ENSG00000076984	30.6729	26.7846
42.4534	44.3681	41.0436	44.1977	44.7231	43.0461	46.0068	ENSG00000077044	43.0157	44.592
572.806	625.627	573.08	567.913	480.538	466.78	463.331	ENSG00000077097	584.856	470.216
408.854	428.966	374.888	366.498	299.892	310.36	320.922	ENSG00000077147	394.802	310.391
126.218	118.157	107.186	115.188	63.1548	56.9079	57.2292	ENSG00000077150	116.687	59.0973
17.0185	19.2532	17.7466	16.2936	28.4351	32.9726	32.3703	ENSG00000077152	17.578	31.2593
25.8344	25.73	25.8413	24.9476	21.2573	20.3254	21.5395	ENSG00000077157	25.5883	21.0407
91.744	89.2861	84.876	86.0216	106.157	99.971	101.099	ENSG00000077232	87.9819	102.409
163.608	172.692	171.02	163.735	230.802	214.568	207.459	ENSG00000077235	167.764	217.61
4.26392	4.38929	4.46382	5.72974	11.8466	12.5537	12.6741	ENSG00000077238	4.71169	12.3581
78.8408	77.9261	72.8427	76.1267	78.2086	74.5578	73.8996	ENSG00000077254	76.4341	75.5554
26.048	24.9192	24.5827	25.2821	25.1466	25.7784	26.596	ENSG00000077312	25.208	25.8404
19.0622	15.9822	13.1832	14.3513	12.5855	14.5497	13.8567	ENSG00000077348	15.6447	13.664
107.722	115.342	106.57	109.577	93.4736	97.941	95.798	ENSG00000077380	109.803	95.7375
3.26065	2.79572	3.56743	3.36662	2.96368	2.82841	2.69141	ENSG00000077454	3.24761	2.82783
15.1049	14.1557	15.2657	15.0635	20.8594	19.6544	17.747	ENSG00000077458	14.8974	19.4203
9.38249	7.90258	8.8371	10.8336	11.5543	11.8402	10.7412	ENSG00000077463	9.23895	11.3786
35.4955	39.0003	36.4892	36.1588	43.7163	40.7273	40.9258	ENSG00000077514	36.786	41.7898
222.83	227.516	205.879	227.657	247.325	250.59	256.761	ENSG00000077549	220.97	251.559
75.1064	81.6444	74.4091	74.5189	82.5689	86.5254	85.8887	ENSG00000077684	76.4197	84.9943
4.57977	4.69681	4.41855	4.85571	4.32778	3.27008	3.98003	ENSG00000077713	4.63771	3.8593
70.8424	74.1892	66.0971	67.7102	91.5087	91.6811	91.8261	ENSG00000077721	69.7097	91.672
57.354	55.4299	55.4763	56.2075	59.1355	58.8529	56.2505	ENSG00000077782	56.1169	58.0797
2.39672	2.82368	2.81592	2.90263	2.12735	2.36125	2.06342	ENSG00000077935	2.73474	2.18401
90.4714	92.1191	79.0811	85.4281	63.9992	62.7515	64.6347	ENSG00000077942	86.7749	63.7951
8.04479	9.25384	8.06747	7.27277	147.997	141.998	147.775	ENSG00000078018	8.15972	145.923
61.7851	61.8693	60.0941	59.7576	42.9693	45.195	44.4328	ENSG00000078043	60.8765	44.199
59.4999	60.9654	54.8787	55.4846	56.0826	60.8829	57.2618	ENSG00000078061	57.7071	58.0758
24.4316	27.6217	27.1089	27.7854	39.3966	38.6379	38.4219	ENSG00000078070	26.7369	38.8188
513.306	519.949	475.039	483.1	483.031	484.184	488.972	ENSG00000078114	497.848	485.396
29.2808	27.9852	26.7558	27.4186	23.7582	23.7314	25.1606	ENSG00000078124	27.8601	24.2167
110.23	118.744	115.272	112.145	141.152	137.428	139.962	ENSG00000078140	114.098	139.514
52.6534	54.7589	50.8495	49.8843	58.6484	58.9548	60.6873	ENSG00000078142	52.0365	59.4302
63.4015	67.2651	63.9512	57.1787	51.5193	51.4719	49.0163	ENSG00000078177	62.9491	50.6692
28.6677	32.039	27.625	27.4186	68.465	67.7288	69.9849	ENSG00000078237	28.9376	68.7263
29.2715	29.4576	27.6793	27.0193	20.356	21.2428	19.9654	ENSG00000078246	28.3569	20.5214
15.4765	16.7837	17.0404	16.2073	17.1325	19.0089	17.2984	ENSG00000078269	16.3769	17.8133
199.819	204.731	191.872	199.17	211.534	209.514	213.192	ENSG00000078304	198.898	211.413
26.2524	23.5586	25.1984	23.5124	22.7107	21.3277	21.6944	ENSG00000078319	24.6305	21.9109
255.798	259.639	241.553	252.044	281.712	292.235	299.22	ENSG00000078369	252.259	291.055
1.83934	2.11543	1.85615	1.94228	3.49958	2.91334	3.58855	ENSG00000078401	1.9383	3.33382
146.237	141.538	133.86	130.77	146.268	137.25	138.2	ENSG00000078403	138.101	140.573
2.04371	1.67743	2.18211	1.42434	2.60641	2.27631	2.31625	ENSG00000078487	1.8319	2.39966
0.297267	0.419358	0.398394	0.258971	3.13419	2.80292	2.96055	ENSG00000078596	0.343498	2.96589
251.311	266.768	244.08	252.529	218.078	222.195	218.306	ENSG00000078618	253.672	219.527
89.0036	92.4918	85.7905	92.4419	147.421	150.245	143.566	ENSG00000078668	89.932	147.077
304.634	328.898	309.787	297.213	258.92	242.682	243.605	ENSG00000078674	310.133	248.403
42.4627	45.6169	42.8364	38.9536	40.0056	38.6549	38.6829	ENSG00000078687	42.4674	39.1145
41.8496	43.6785	41.2428	40.8311	29.0359	30.331	31.2367	ENSG00000078699	41.9005	30.2012
129.599	127.047	115.462	117.325	132.278	137.318	137.45	ENSG00000078747	122.358	135.682
9.78194	10.9033	11.2365	12.3335	9.88164	10.4473	9.72986	ENSG00000078804	11.0638	10.0196
130.138	128.408	114.149	120.238	134.575	148.147	146.551	ENSG00000078808	123.233	143.091
2.27595	1.95701	2.48091	2.61129	1.67265	1.36749	0.995007	ENSG00000078814	2.33129	1.34505
0.659561	0.978503	0.950712	0.874028	5.18035	5.63133	4.73036	ENSG00000078900	0.865701	5.18068
40.5026	37.6491	35.1492	36.1265	35.4261	38.7908	38.1365	ENSG00000078902	37.3568	37.4511
5.93605	6.78429	4.98898	4.80176	7.38078	7.31308	8.50649	ENSG00000078967	5.62777	7.73345
0.353005	0.419358	0.516101	0.420828	3.69445	3.18514	3.24601	ENSG00000079102	0.427323	3.3752
21.6726	21.2568	22.129	23.9656	30.6436	29.2948	30.1275	ENSG00000079134	22.256	30.022
2.24808	2.75845	2.39036	2.05019	2.32223	1.56284	1.94923	ENSG00000079150	2.36177	1.94477
0.111475	0.20502	0.244469	0.377666	12.5043	12.9614	11.8177	ENSG00000079156	0.234657	12.4278
0.241529	0.372763	0.362176	0.269762	5.75685	5.43597	5.54594	ENSG00000079215	0.311558	5.57959
345.201	375.549	330.884	338.54	521.583	511.967	517.077	ENSG00000079246	347.544	516.876
3.59507	4.27746	3.90245	4.17591	3.48334	3.6523	3.61302	ENSG00000079257	3.98772	3.58288
13.4049	13.1213	13.2285	12.8622	13.8359	14.4903	14.8435	ENSG00000079277	13.1542	14.3899
21.812	21.8253	23.0435	23.329	26.7705	27.3582	28.2517	ENSG00000079313	22.5024	27.4602
168.17	166.085	141.729	150.775	152.236	154.382	160.465	ENSG00000079332	156.689	155.694
10.5994	8.88108	9.65199	9.25822	14.0064	13.9297	14.1503	ENSG00000079335	9.59768	14.0288
20.8923	22.7758	24.2205	26.3179	1.54274	1.6138	1.15812	ENSG00000079337	23.5516	1.43822
35.6813	37.7795	33.6371	31.9829	34.5248	33.9579	33.1288	ENSG00000079387	34.7702	33.8705
168.968	172.543	165.361	179.974	100.773	97.3634	97.4862	ENSG00000079432	171.711	98.5409
5.51802	6.28106	6.40146	7.5857	5.95984	6.3533	5.7009	ENSG00000079435	6.44656	6.00468
88.0932	84.6079	75.1425	78.069	75.9433	77.658	78.2467	ENSG00000079459	81.4782	77.2826
22.1557	24.6117	20.3181	24.4944	24.562	25.7699	25.8457	ENSG00000079462	22.8949	25.3925
20.6601	23.1672	22.0746	21.0954	14.5586	14.227	14.2645	ENSG00000079482	21.7493	14.35
86.5326	87.1334	80.9101	84.2412	92.1339	91.8085	90.7903	ENSG00000079616	84.7043	91.5776
12.3459	14.4259	14.478	13.9089	23.3684	22.1601	20.104	ENSG00000079691	13.7897	21.8775
84.5074	87.124	75.7401	81.5975	47.9223	46.605	48.1681	ENSG00000079739	82.2423	47.5651
84.8697	91.9047	83.2281	89.1832	139.918	145.353	142.906	ENSG00000079785	87.2964	142.726
121.313	121.39	109.594	109.847	122.802	127.389	126.806	ENSG00000079805	115.536	125.666
123.05	132.993	129.243	127.77	34.9795	32.4375	35.6	ENSG00000079819	128.264	34.339
21.0967	21.8719	20.3996	21.678	25.2116	25.5831	28.3903	ENSG00000079841	21.2615	26.395
39.295	36.5867	34.8051	32.1556	26.7543	26.0162	26.1964	ENSG00000079950	35.7106	26.3223
7.53386	7.77211	7.66002	7.22961	8.04659	6.59961	7.34021	ENSG00000079974	7.5489	7.32881
107.852	108.549	100.966	112.545	95.7471	95.6222	95.643	ENSG00000079999	107.478	95.6708
6.47485	6.26242	5.69522	6.61455	0.25171	0.390711	0.146804	ENSG00000080031	6.26176	0.263075
31.6775	30.753	28.0686	31.9937	24.765	23.5021	25.234	ENSG00000080189	30.6232	24.5004
13.1262	14.7801	14.3965	13.2939	6.67437	5.58886	5.81508	ENSG00000080200	13.8992	6.0261
10.5623	11.4904	10.1319	10.0783	1.26667	0.815396	0.978695	ENSG00000080224	10.5657	1.02025
42.9179	40.7896	37.4852	36.3854	20.9975	19.9517	19.3374	ENSG00000080298	39.3945	20.0955
260.638	287.773	273.162	252.475	204.388	201.123	196.726	ENSG00000080345	268.512	200.746
114.253	120.589	107.394	102.704	95.8446	97.4653	102.265	ENSG00000080371	111.235	98.5251
44.107	44.9459	39.8032	40.1729	41.0124	42.2477	43.6824	ENSG00000080546	42.2572	42.3142
5.94534	5.50757	5.70427	6.17215	5.03419	5.18966	4.60802	ENSG00000080603	5.83233	4.94396
75.6637	80.1907	73.1958	72.5551	98.93	96.1998	99.7046	ENSG00000080608	75.4013	98.2781
1.43989	1.3699	1.17707	1.62936	9.30514	9.86969	10.4149	ENSG00000080644	1.40406	9.86326
39.9824	43.0355	40.8716	38.7162	31.7966	29.1334	31.5221	ENSG00000080802	40.6514	30.8174
92.3571	92.7341	83.6536	83.2916	68.2945	67.559	69.365	ENSG00000080815	88.0091	68.4062
56.6015	59.9683	52.425	57.211	54.8727	57.5024	59.9125	ENSG00000080819	56.5514	57.4292
27.5715	27.016	26.5203	28.1631	25.106	25.048	24.0922	ENSG00000080822	27.3177	24.7487
1.92295	2.73981	2.85214	2.28758	2.34658	1.78368	2.47936	ENSG00000080823	2.45062	2.20321
1368.47	1426.46	1288.27	1307.63	1458.11	1447.94	1455.09	ENSG00000080824	1347.71	1453.71
24.1715	25.9629	25.3885	25.0555	27.0141	28.1312	28.5208	ENSG00000080839	25.1446	27.8887
21.2174	21.0611	22.1199	22.5737	16.5641	17.4206	18.2037	ENSG00000080845	21.743	17.3962
40.4841	48.5617	44.276	39.6873	52.6155	49.5948	55.1087	ENSG00000080854	43.2523	52.4396
8.62074	7.80007	9.62483	8.62158	7.08847	6.4807	5.91295	ENSG00000080947	8.66681	6.49404
40.3261	44.48	40.3826	41.6404	45.2266	43.0801	43.0871	ENSG00000080986	41.7073	43.7979
20.6043	22.3471	22.3734	21.732	29.1821	28.4879	26.1067	ENSG00000081014	21.7642	27.9256
57.9485	55.8865	52.6695	51.2223	29.5637	28.3775	27.1914	ENSG00000081019	54.4317	28.3775
19.4524	21.7041	21.7034	19.5523	19.8039	20.232	20.104	ENSG00000081026	20.6031	20.0466
0.0371584	0.121148	0.0814896	0.0215809	5.20471	5.18116	5.48069	ENSG00000081051	0.0653442	5.28885
4.44043	4.3986	4.84411	4.68306	9.75984	9.42802	9.43625	ENSG00000081059	4.59155	9.54137
27.7202	27.1744	25.5515	23.8361	40.1274	42.2477	41.0481	ENSG00000081087	26.0706	41.1411
0.120765	0.419358	0.289741	0.269762	6.3171	5.63982	6.48386	ENSG00000081138	0.274906	6.14693
165.188	170.101	146.5	153.516	159.957	156.964	162.961	ENSG00000081154	158.826	159.961
53.6474	55.2621	47.1734	51.0497	44.9099	46.4861	47.7277	ENSG00000081177	51.7832	46.3746
5.09999	5.01366	4.50004	4.92045	2.89872	2.71799	2.61801	ENSG00000081181	4.88354	2.74491
0.873222	0.70825	0.588536	0.647428	3.64573	3.57585	3.51515	ENSG00000081237	0.704359	3.57891
66.5599	62.6428	65.2098	61.3438	69.1146	71.9842	74.4869	ENSG00000081307	63.9391	71.8619
2.63824	2.81436	2.17306	2.01782	8.93976	8.15396	8.10686	ENSG00000081320	2.41087	8.40019
23.2054	22.3099	21.6581	21.8939	25.853	26.6703	26.4982	ENSG00000081377	22.2668	26.3405
36.4338	40.2305	35.6925	36.5473	33.3231	32.6243	32.3867	ENSG00000081386	37.226	32.778
4.70982	3.31759	4.7264	4.68306	3.21539	2.32728	3.07473	ENSG00000081665	4.35922	2.87247
4.1989	3.38282	4.14692	4.02484	3.68633	2.98129	3.31125	ENSG00000081692	3.93837	3.32629
17.5573	16.7743	16.1893	17.7719	21.0137	20.8945	21.3437	ENSG00000081721	17.0732	21.084
132.832	125.053	120.233	127.187	124.272	127.414	131.096	ENSG00000081760	126.326	127.594
58.5895	56.9116	54.0638	58.1714	45.3808	45.7811	46.4962	ENSG00000081791	56.9341	45.886
0.68743	0.792122	0.706243	1.02509	174.435	177.561	180.683	ENSG00000081803	0.802722	177.56
25.0912	24.3042	23.2336	24.0196	15.6628	15.6454	16.2219	ENSG00000081870	24.1621	15.8434
41.4316	42.1222	43.4702	44.5538	42.953	41.6616	42.72	ENSG00000082014	42.8945	42.4449
30.2562	28.1529	25.6873	27.2243	31.8535	29.2354	30.0052	ENSG00000082068	27.8302	30.3647
16.5355	17.4639	14.4418	17.7611	19.4872	19.8413	21.3845	ENSG00000082146	16.5506	20.2377
206.359	208.943	187.662	194.455	298.974	288.353	295.158	ENSG00000082153	199.355	294.162
14.3153	15.9356	14.1973	15.3872	2.46838	2.51414	2.16129	ENSG00000082175	14.9588	2.38127
138.759	139.413	129.116	128.493	104.273	103.7	107.004	ENSG00000082212	133.945	104.992
18.765	18.2281	18.4619	17.8474	19.8851	21.0134	22.4855	ENSG00000082213	18.3256	21.128
52.2447	48.9997	50.4873	50.1541	55.9932	53.3235	51.9198	ENSG00000082258	50.4715	53.7455
41.3015	43.0355	39.3595	39.0615	28.7923	30.4839	29.5892	ENSG00000082269	40.6895	29.6218
0.529507	0.959865	0.878277	0.852447	2.5171	2.14891	2.12051	ENSG00000082293	0.805024	2.26217
18.477	19.5141	19.4036	19.5631	3.65385	2.82841	3.32756	ENSG00000082397	19.2395	3.26994
21.1338	22.5522	21.5223	20.5235	16.3611	14.796	14.5662	ENSG00000082438	21.4329	15.2411
294.48	340.603	314.161	335.94	55.9526	55.1242	55.28	ENSG00000082458	321.296	55.4523
3.9295	3.78355	4.51815	4.44567	7.54317	7.67831	7.19341	ENSG00000082512	4.16922	7.47163
26.401	27.9386	24.5555	26.7388	29.4176	33.032	32.8352	ENSG00000082515	26.4085	31.7616
87.0899	92.2775	83.8709	82.9463	80.3035	78.5668	76.3872	ENSG00000082516	86.5462	78.4192
367.97	405.445	375.468	389.385	333.865	331.62	358.969	ENSG00000082641	384.567	341.485
120.885	124.577	116.412	119.871	117.004	109.671	115.184	ENSG00000082701	120.437	113.953
38.3753	42.1315	37.2498	41.1872	31.7479	30.8067	31.775	ENSG00000082781	39.736	31.4432
826.337	930.538	877.544	846.706	178.3	174.58	181.923	ENSG00000082805	870.281	178.268
471.308	487.285	464.817	472.169	459.313	454.312	459.44	ENSG00000082898	473.895	457.688
22.8152	22.3658	20.4086	22.6168	21.8094	20.7841	23.2848	ENSG00000082996	22.0516	21.9594
14.7147	15.7586	14.9217	14.6211	16.8321	17.4461	18.3098	ENSG00000083093	15.004	17.5293
27.8502	29.821	28.9107	27.8934	18.5859	18.236	17.8041	ENSG00000083097	28.6188	18.2087
38.0966	38.7487	36.0275	37.0221	68.0591	63.6858	66.1272	ENSG00000083099	37.4737	65.9574
26.9677	28.4605	26.4479	25.8647	34.3868	35.6481	35.1759	ENSG00000083123	26.9352	35.0703
151.671	157.446	155.627	141.981	128.754	121.706	121.521	ENSG00000083168	151.681	123.994
48.4638	48.7854	51.9179	46.2371	47.224	43.0631	44.7753	ENSG00000083223	48.8511	45.0208
52.8485	55.0478	49.7539	52.3445	39.9569	38.6889	38.9684	ENSG00000083290	52.4987	39.2047
227.326	228.271	203.561	192.588	199.858	190.378	192.485	ENSG00000083312	212.936	194.24
790.303	792.82	660.048	770.418	251.767	247.88	263.84	ENSG00000083444	753.397	254.496
4.7284	4.76205	4.38233	4.65069	8.78548	9.15622	9.37916	ENSG00000083457	4.63087	9.10695
135.173	130.02	119.346	116.354	132.862	127.295	126.031	ENSG00000083520	125.223	128.73
25.3978	26.5407	24.0938	23.739	26.7056	25.014	25.4461	ENSG00000083535	24.9428	25.7219
54.3441	51.8979	49.7087	49.4743	37.7483	32.7687	36.4238	ENSG00000083544	51.3563	35.6469
15.9409	17.9392	16.7688	16.1425	18.391	17.8368	18.008	ENSG00000083635	16.6979	18.0786
80.6708	91.3922	84.6587	81.0472	97.4847	97.3294	93.2207	ENSG00000083642	84.4422	96.0116
0.371584	0.270253	0.325958	0.4532	10.3282	10.9229	10.3171	ENSG00000083720	0.355249	10.5227
16.3404	16.2711	16.2617	16.4015	11.7329	11.6873	11.4834	ENSG00000083750	16.3187	11.6345
0.0743168	0.0372763	0.0543264	0.23739	4.96924	5.22363	4.84454	ENSG00000083782	0.100827	5.01247
154.179	162.329	143.594	147.711	95.5035	93.3119	96.638	ENSG00000083799	151.953	95.1511
9.87484	9.92482	9.73348	10.0136	11.4569	12.0865	13.1227	ENSG00000083807	9.88667	12.222
10.7759	10.1019	9.62483	10.9092	12.2363	13.5984	13.1798	ENSG00000083812	10.3529	13.0048
15.9409	13.494	14.1701	14.9448	13.3081	13.9976	12.5599	ENSG00000083814	14.6375	13.2886
7.84042	7.25956	6.52822	8.31945	6.19531	7.0158	6.08422	ENSG00000083817	7.48691	6.43178
20.0098	17.3055	18.5615	20.5558	18.0744	16.826	16.8254	ENSG00000083828	19.1082	17.2419
5.81529	5.24664	4.69018	6.52823	6.8124	6.64208	7.00583	ENSG00000083838	5.57008	6.8201
109.645	112.286	100.658	100.686	66.3458	65.6564	66.2169	ENSG00000083844	105.819	66.073
318.8	298.164	265.538	299.5	228.309	224.378	230.018	ENSG00000083845	295.501	227.568
92.1899	106.489	101.989	88.6221	162.759	138.447	139.309	ENSG00000083857	97.3225	146.838
133.584	137.792	133.589	129.604	114.804	114.138	118.871	ENSG00000083896	133.642	115.938
29.3737	29.4949	26.5656	26.5014	26.9573	27.7744	27.9988	ENSG00000083937	27.9839	27.5769
64.9807	67.8615	62.8738	66.8901	25.8287	23.9183	26.0251	ENSG00000084070	65.6515	25.2574
36.9261	34.6576	31.4731	33.9684	34.3787	33.8474	37.851	ENSG00000084072	34.2563	35.3591
61.1348	66.268	58.3466	60.3726	56.9026	56.2114	56.2994	ENSG00000084073	61.5305	56.4712
121.489	120.673	109.64	115.577	134.738	136.579	139.521	ENSG00000084090	116.845	136.946
313.942	310.978	288.826	310.56	29.6368	29.9148	30.6005	ENSG00000084092	306.077	30.0507
261.623	271.241	252.419	244.868	163.222	165.593	165.612	ENSG00000084093	257.538	164.809
40.0846	47.49	43.1895	46.5069	56.8945	54.4447	57.3352	ENSG00000084112	44.3178	56.2248
116.092	122.173	112.338	118.62	99.5634	104.32	112.868	ENSG00000084207	117.306	105.584
792.17	828.624	774.133	764.289	589.683	596.573	609.743	ENSG00000084234	789.804	598.666
19.2016	19.7844	16.2798	17.4913	18.7321	18.6267	20.0796	ENSG00000084444	18.1893	19.1461
67.1638	67.4888	63.5076	66.739	69.1309	66.1235	67.848	ENSG00000084463	66.2248	67.7008
128.401	125.09	113.578	120.551	117.41	128.153	126.619	ENSG00000084623	121.905	124.061
3.85518	4.14699	4.22841	3.64718	3.82436	4.10246	4.21655	ENSG00000084628	3.96944	4.04779
49.3649	51.4413	54.4441	57.1247	1.74573	1.36749	1.49251	ENSG00000084636	53.0938	1.53524
255.204	261.913	239.57	235.211	212.411	215.29	218.331	ENSG00000084652	247.974	215.344
44.7201	49.3818	45.7338	44.2193	39.2586	38.7908	36.6929	ENSG00000084676	46.0138	38.2474
24.8775	24.0246	23.9489	24.1167	26.8436	29.5921	27.8357	ENSG00000084693	24.2419	28.0905
18.1519	19.4116	18.9871	17.7395	82.7557	84.0707	77.7981	ENSG00000084710	18.5725	81.5415
40.6048	41.7215	41.6231	40.8851	37.2368	37.7885	38.3485	ENSG00000084731	41.2086	37.7913
122.149	124.522	114.113	118.932	110.444	113.145	116.253	ENSG00000084733	119.929	113.28
480.774	489.876	438.813	448.16	304.187	299.853	303.705	ENSG00000084754	464.406	302.582
12.1043	11.2202	11.2365	10.9415	9.80044	9.70831	10.4557	ENSG00000084764	11.3756	9.98816
122.632	121.511	119.572	110.861	131.522	115.557	113.839	ENSG00000084774	118.644	120.306
144.258	135.257	115.552	124.997	67.442	67.1088	68.7044	ENSG00000085063	130.016	67.7517
3.26994	3.62512	3.10566	3.6256	2.30599	2.27631	2.65879	ENSG00000085117	3.40658	2.4137
30.5813	31.8246	32.0435	32.3606	48.377	45.9765	45.5909	ENSG00000085185	31.7025	46.6481
277.462	294.837	278.803	272.858	298.382	294.205	294.775	ENSG00000085224	280.99	295.787
25.7786	28.1343	22.0384	23.3614	20.4697	21.3787	20.7483	ENSG00000085231	24.8282	20.8656
64.5255	62.6522	57.8848	62.2718	29.3039	29.1419	28.5453	ENSG00000085274	61.8336	28.997
0.901091	0.801441	1.10464	0.863237	7.83548	8.7825	7.47071	ENSG00000085276	0.917601	8.02956
149.005	152.535	137.346	140.729	60.1992	59.9486	58.7054	ENSG00000085365	144.904	59.6177
60.6425	61.1611	54.8063	61.9804	77.5022	82.2786	83.0341	ENSG00000085377	59.6476	80.9383
62.4725	64.1712	57.0246	62.0668	69.0903	69.0284	68.4516	ENSG00000085382	61.4338	68.8567
56.7037	59.1668	54.0005	57.4376	54.9133	55.6338	54.6928	ENSG00000085415	56.8271	55.08
43.1037	39.6806	38.0557	37.0329	28.8898	29.5666	29.0672	ENSG00000085433	39.4682	29.1745
88.0932	90.6746	81.4353	77.2166	124.807	119.311	122.329	ENSG00000085449	84.3549	122.149
42.2862	44.1165	38.0919	41.1009	40.5253	39.3599	41.1052	ENSG00000085491	41.3989	40.3301
37.2141	39.0935	36.8061	35.8891	48.6287	48.4057	50.5578	ENSG00000085511	37.2507	49.1974
13.9437	11.6395	13.6269	13.0349	12.2932	12.1545	12.4621	ENSG00000085644	13.0612	12.3032
167.575	170.977	152.259	154.444	109.762	107.981	109.614	ENSG00000085719	161.314	109.119
93.4719	93.0603	83.4635	82.8708	62.8544	60.3563	62.9219	ENSG00000085721	88.2166	62.0442
213.038	235.13	230.516	236.635	296.335	292.447	298.502	ENSG00000085733	228.83	295.761
71.3441	73.9748	67.5006	67.8612	73.7347	74.3964	73.1982	ENSG00000085760	70.1702	73.7765
112.822	105.809	103.284	106.567	63.4715	63.6689	64.3247	ENSG00000085788	107.12	63.8217
9.95845	9.63593	9.2536	9.8409	9.89788	10.6426	11.4507	ENSG00000085831	9.67222	10.6637
167.203	178.805	164.654	161.706	83.8112	84.7333	87.9684	ENSG00000085832	168.092	85.5043
12.9032	14.1836	12.3049	13.542	19.0731	19.9262	20.0469	ENSG00000085840	13.2335	19.6821
25.8715	24.5837	23.6229	25.0986	28.3133	30.382	27.8765	ENSG00000085872	24.7942	28.8573
33.266	35.5243	31.6451	33.7957	39.965	39.9459	39.7595	ENSG00000085978	33.5578	39.8901
37.53	40.4262	40.5003	41.198	54.7915	54.1984	52.1726	ENSG00000085982	39.9136	53.7208
57.5955	55.7281	54.0005	55.0637	48.2146	49.7986	50.8677	ENSG00000085998	55.5969	49.627
10.1814	9.19793	8.80993	9.34454	11.6517	13.0378	11.6139	ENSG00000085999	9.38345	12.1011
79.3146	81.076	75.6314	77.0655	62.6026	62.0296	62.8078	ENSG00000086015	78.2719	62.48
254.526	266.33	233.522	253.22	413.721	436.645	440.796	ENSG00000086061	251.899	430.387
35.0032	37.1645	32.3152	35.3388	30.197	30.4924	30.2906	ENSG00000086062	34.9554	30.3267
74.5954	74.3662	66.5046	68.541	78.6471	82.2446	84.1678	ENSG00000086065	71.0018	81.6865
77.6331	74.7949	69.239	68.4547	57.2355	58.4282	57.0824	ENSG00000086102	72.5304	57.5821
26.5404	28.8985	28.1501	27.8934	30.4731	27.9443	27.0365	ENSG00000086189	27.8706	28.4846
38.3103	36.7638	35.9912	37.0868	53.6872	51.302	50.2805	ENSG00000086200	37.038	51.7566
0.204371	0.149105	0.045272	0.0971142	4.9936	4.65455	4.0779	ENSG00000086205	0.123966	4.57535
172.898	161.947	147.94	156.667	124.507	130.489	137.98	ENSG00000086232	159.863	130.992
21.1524	19.9708	18.3171	16.7684	17.303	15.9767	17.1761	ENSG00000086300	19.0522	16.8186
65.0457	67.0321	60.1756	62.3473	97.3792	100.217	96.0589	ENSG00000086475	63.6502	97.8851
62.7884	64.1712	59.4784	68.8647	78.9475	81.718	83.9802	ENSG00000086504	63.8257	81.5486
1.70929	1.93837	1.91048	2.24442	4.74189	5.43597	5.57041	ENSG00000086506	1.95064	5.24942
55.5425	52.1216	47.9974	51.1252	36.9364	35.9709	37.3128	ENSG00000086544	51.6967	36.74
37.2606	34.1917	35.113	35.1877	30.668	29.5411	28.7981	ENSG00000086589	35.4382	29.6691
161.75	154.892	137.038	141.582	144.871	142.006	148.411	ENSG00000086598	148.816	145.096
8.58359	8.41513	6.7908	6.74404	16.3043	17.5055	19.0438	ENSG00000086619	7.63339	17.6179
60.5682	57.6851	55.5669	55.5169	57.2518	56.084	55.908	ENSG00000086666	57.3343	56.4146
67.8512	68.3368	66.1786	69.5553	91.1676	87.2984	91.1002	ENSG00000086712	67.9805	89.8554
405.89	491.991	482.907	423.137	426.599	366.631	379.285	ENSG00000086758	450.982	390.838
19.183	19.0948	19.1772	18.8941	26.9248	27.5961	27.4687	ENSG00000086827	19.0873	27.3299
5.14644	5.63804	5.47791	5.57867	10.5718	11.3816	10.7167	ENSG00000086848	5.46027	10.89
25.2305	25.73	25.0716	27.9041	36.6035	37.2704	36.7745	ENSG00000087008	25.9841	36.8828
38.2824	40.9201	36.2629	34.0331	38.8851	37.3723	40.469	ENSG00000087053	37.3746	38.9088
46.3179	43.809	40.9078	39.0291	23.8312	22.5253	22.2735	ENSG00000087074	42.5159	22.8767
140.152	147.801	154.341	156.494	108.755	119.124	124.254	ENSG00000087076	149.697	117.378
277.768	266.283	215.124	229.049	65.1441	69.6994	73.394	ENSG00000087086	247.056	69.4125
85.102	88.9319	89.9464	91.6866	134.843	133.759	132.36	ENSG00000087087	88.9167	133.654
79.5654	88.9879	76.0298	84.7699	131.173	133.402	132.54	ENSG00000087088	82.3382	132.372
14.436	16.3363	14.985	15.1714	18.8052	18.4398	17.6491	ENSG00000087095	15.2322	18.298
43.5125	43.6319	39.5134	41.5864	33.177	33.2274	34.8986	ENSG00000087111	42.0611	33.7677
49.8201	50.4255	50.7228	57.0492	63.7638	63.5669	63.5989	ENSG00000087152	52.0044	63.6432
17.8546	16.6718	15.8452	17.1784	19.1787	19.9772	19.3619	ENSG00000087157	16.8875	19.5059
78.9801	80.3677	72.8427	78.8243	103.104	104.405	106.18	ENSG00000087191	77.7537	104.563
83.1605	82.3061	76.0751	74.8535	66.086	66.4803	67.7012	ENSG00000087206	79.0988	66.7558
36.4617	39.3824	38.0013	38.5112	45.1697	45.229	49.0489	ENSG00000087263	38.0891	46.4826
17.0743	14.2116	14.9307	15.9807	13.4056	11.8997	11.3284	ENSG00000087266	15.5493	12.2112
44.042	47.2104	48.0608	46.8414	46.7125	45.7726	49.7259	ENSG00000087269	46.5386	47.4036
144.435	142.284	143.123	147.257	165.69	166.689	164.192	ENSG00000087274	144.275	165.524
35.124	37.7423	33.782	33.2886	27.7368	30.2971	29.3609	ENSG00000087299	34.9842	29.1316
47.3212	43.9115	37.123	35.4143	25.7556	25.7444	26.4085	ENSG00000087301	40.9425	25.9695
115.349	110.888	98.2493	98.6248	110.988	109.374	109.704	ENSG00000087302	105.778	110.022
67.9441	68.1784	63.58	64.8831	59.9232	58.4877	60.4018	ENSG00000087338	66.1464	59.6042
401.032	405.995	382.386	372.282	356.665	356.914	360.127	ENSG00000087365	390.424	357.902
47.1261	47.8907	46.1141	46.3882	45.0642	45.0931	45.2483	ENSG00000087448	46.8798	45.1352
564.287	593.504	524.938	561.32	1250.08	1288.9	1278.03	ENSG00000087460	561.012	1272.34
139.52	150.578	140.017	137.697	144.14	144.758	146.331	ENSG00000087470	141.953	145.077
70.8146	70.5175	66.6947	66.7714	70.7467	67.1937	74.1525	ENSG00000087502	68.6995	70.6976
41.1529	41.3674	39.8213	42.2123	59.2492	58.8444	58.526	ENSG00000087586	41.1385	58.8732
2.73114	2.96347	2.98795	2.30916	0.00811967	0.0934308	0.0489348	ENSG00000087842	2.74793	0.0501617
12.6524	13.7363	10.0413	11.5674	10.9291	9.65735	11.2387	ENSG00000087884	11.9994	10.6084
6.48414	5.88966	5.73144	7.0138	6.07351	6.37878	5.70906	ENSG00000087903	6.27976	6.05378
37.7158	37.9846	34.0083	37.9824	57.6984	52.3213	52.1481	ENSG00000087995	36.9228	54.0559
11.5377	10.7449	10.1138	11.5458	12.0739	12.3668	12.3642	ENSG00000088035	10.9855	12.2683
47.4327	47.9001	48.5588	49.6685	61.3603	64.119	62.612	ENSG00000088038	48.39	62.6971
43.0387	44.9273	45.6161	41.9317	31.212	29.7959	30.4945	ENSG00000088179	43.8784	30.5008
129.209	134.633	123.212	118.566	129.834	130.548	133.804	ENSG00000088205	126.405	131.395
246.871	262.667	240.25	254.105	338.03	356.056	356.531	ENSG00000088247	250.973	350.206
47.2097	47.723	42.4833	47.3054	46.1684	49.1531	48.4209	ENSG00000088256	46.1803	47.9142
71.2047	71.2909	67.0388	66.998	61.7826	60.2119	62.8649	ENSG00000088280	69.1331	61.6198
20.112	18.3865	17.7738	18.3438	16.1175	16.5118	15.5939	ENSG00000088298	18.654	16.0744
10.5994	10.661	10.5031	12.1177	13.3244	13.7004	14.1421	ENSG00000088305	10.9703	13.7223
215.147	221.98	205.535	205.591	194.206	188.798	192.632	ENSG00000088325	212.063	191.879
42.3327	41.852	46.766	50.0785	20.1449	17.3611	16.0832	ENSG00000088340	45.2573	17.8631
35.0032	34.6763	29.119	33.4181	32.6979	35.3933	34.1238	ENSG00000088356	33.0541	34.0717
49.3463	55.1689	52.2892	51.136	69.4881	69.6484	69.7891	ENSG00000088367	51.9851	69.6419
34.7152	35.2634	35.0677	33.267	52.7697	50.3167	52.7027	ENSG00000088387	34.5783	51.9297
31.3988	25.9536	27.969	26.4151	23.0761	23.7824	22.6405	ENSG00000088448	27.9341	23.1663
16.1546	14.37	13.654	14.1355	18.9351	17.8028	18.7094	ENSG00000088451	14.5785	18.4824
54.9108	53.9575	58.9985	53.8768	47.6462	44.2947	43.5601	ENSG00000088538	55.4359	45.167
26.3824	25.1429	23.3513	25.9834	18.1231	20.7162	19.892	ENSG00000088543	25.215	19.5771
36.3966	35.72	32.6502	34.6158	37.1394	40.2177	36.2688	ENSG00000088682	34.8457	37.8753
3.13988	2.77708	2.95174	3.10765	3.5077	3.40598	4.11868	ENSG00000088727	2.99409	3.67745
0.325136	0.326168	0.199197	0.194228	4.52266	4.90936	4.7222	ENSG00000088756	0.261182	4.71807
3.01912	3.23372	4.15597	4.82334	2.59017	2.49715	3.50699	ENSG00000088766	3.80804	2.86477
44.2928	45.738	44.2851	42.126	30.1402	30.5264	29.6218	ENSG00000088808	44.1105	30.0961
150.083	155.591	139.085	138.14	113.318	107.93	110.487	ENSG00000088812	145.725	110.578
2.34098	2.70253	3.04228	2.89184	0.98248	1.35899	1.31308	ENSG00000088826	2.74441	1.21819
32.7087	38.8046	35.8373	38.8349	46.209	47.0297	49.8727	ENSG00000088832	36.5464	47.7038
63.708	67.321	63.5528	66.3829	69.5612	71.2452	72.7497	ENSG00000088833	65.2412	71.1854
5.23004	4.10971	4.77167	4.15433	9.04531	10.0311	9.31392	ENSG00000088836	4.56644	9.46343
39.8802	47.8069	45.607	48.6974	58.7052	56.2369	56.6665	ENSG00000088854	45.4979	57.2028
23.5491	23.2511	22.6994	21.7536	21.2735	20.7841	20.732	ENSG00000088876	22.8133	20.9299
0.882511	0.652335	1.15896	0.787704	4.64445	4.5951	4.55909	ENSG00000088881	0.870379	4.59955
1.98797	2.49751	1.83804	2.50339	102.227	102.859	102.836	ENSG00000088882	2.20673	102.641
115.897	128.463	121.275	120.551	149.045	142.117	145.989	ENSG00000088888	121.547	145.717
18.3841	19.5421	21.477	20.5343	27.5094	27.7405	27.8031	ENSG00000088899	19.9844	27.6843
125.828	130.076	118.459	123.206	114.723	117.578	119.075	ENSG00000088930	124.392	117.125
12.4573	10.9499	12.0786	11.0926	6.83676	9.07978	7.00583	ENSG00000088970	11.6446	7.64079
120.04	124.512	116.766	117.174	124.905	123.133	117.125	ENSG00000088986	119.623	121.721
93.9364	92.7621	87.6919	92.0642	110.492	106.511	106.074	ENSG00000089006	91.6136	107.693
2253.05	2243.51	1874.04	2043.57	1880.66	1853.6	1858.03	ENSG00000089009	2103.55	1864.1
39.5551	37.677	36.1361	34.0439	43.0099	43.3349	41.5048	ENSG00000089022	36.853	42.6165
74.3353	81.048	72.562	69.7172	71.9971	70.4298	72.7415	ENSG00000089048	74.4156	71.7228
23.9393	24.2016	23.46	25.8863	31.3744	31.4012	32.3785	ENSG00000089050	24.3718	31.718
64.5998	62.5124	58.3103	64.7859	77.7296	83.0515	80.9789	ENSG00000089053	62.5521	80.5867
97.355	97.2259	97.8509	96.3912	69.5774	72.4174	69.4466	ENSG00000089057	97.2058	70.4805
8.69506	7.69756	8.15802	7.65044	4.44146	4.62907	3.64564	ENSG00000089060	8.05027	4.23872
41.9611	38.143	35.8917	39.4176	42.9449	44.1673	44.2289	ENSG00000089063	38.8533	43.7804
2.61038	2.01292	2.25455	2.24442	1.98932	1.83464	1.95739	ENSG00000089091	2.28056	1.92712
120.467	123.795	115.579	114.336	68.2052	69.9457	70.9473	ENSG00000089094	118.544	69.6994
4.59835	4.87388	4.59964	4.4133	5.13163	5.75024	4.73036	ENSG00000089123	4.62129	5.20408
293.338	285.564	275.77	261.626	253.415	242.478	234.642	ENSG00000089154	279.074	243.512
1941.65	1898.21	1590.87	1777.28	1437.91	1510.17	1520.72	ENSG00000089157	1802	1489.6
8.96446	8.62946	9.00008	9.46324	10.4744	10.3199	8.97137	ENSG00000089159	9.01431	9.92187
60.596	65.1403	61.3345	61.0093	48.6774	47.7771	47.4096	ENSG00000089177	62.02	47.9547
29.2344	32.0763	29.8976	33.4396	46.2821	46.9193	50.5985	ENSG00000089195	31.162	47.9333
0.817484	0.90395	1.34005	1.49987	5.57009	5.07075	6.01082	ENSG00000089199	1.14034	5.55055
208.997	224.525	198.255	206.81	217.761	230.689	237.154	ENSG00000089220	209.647	228.535
27.4322	27.8361	26.1401	26.5877	26.2834	27.1799	27.3953	ENSG00000089234	26.999	26.9529
177.859	189.242	166.764	171.407	188.49	192.544	205.42	ENSG00000089248	176.318	195.485
404.859	441.1	446.473	461.53	979.882	987.725	1004.1	ENSG00000089280	438.49	990.569
43.8655	44.9179	37.8836	40.1082	26.6731	31.6136	29.4832	ENSG00000089289	41.6938	29.2566
33.3496	31.9458	30.9298	32.5548	30.2782	27.6895	29.3935	ENSG00000089335	32.195	29.1204
53.5545	54.4048	47.8706	53.3481	40.3954	42.6299	42.6793	ENSG00000089351	52.2945	41.9015
31.8819	32.3186	29.6803	31.3355	39.08	41.4748	40.6077	ENSG00000089486	31.3041	40.3875
778.775	777.397	698.185	728.076	654.08	622.139	640.458	ENSG00000089597	745.608	638.892
3.67868	3.37351	3.25958	3.89536	6.68249	5.24062	5.51332	ENSG00000089639	3.55178	5.81214
47.1726	47.052	46.277	44.7157	51.3894	51.2765	48.9837	ENSG00000089682	46.3043	50.5499
103.904	110.795	95.6869	104.398	130.995	129.724	138.869	ENSG00000089685	103.696	133.196
75.8588	73.7046	72.1636	84.2735	1.47778	2.09795	1.5496	ENSG00000089692	76.5001	1.70844
302.302	317.436	276.784	313.377	198.713	207.501	206.831	ENSG00000089693	302.475	204.348
4.0131	4.66886	4.17408	4.01405	5.89488	5.86915	5.21155	ENSG00000089723	4.21752	5.65853
142.484	144.818	137.174	136.435	163.303	161.593	164.665	ENSG00000089737	140.228	163.187
36.2944	35.1236	32.8856	36.0617	26.6406	24.4364	26.0414	ENSG00000089775	35.0913	25.7062
21.2081	20.7256	19.2044	19.5307	18.5372	18.3039	17.4616	ENSG00000089818	20.1672	18.1009
78.3949	82.9398	78.058	88.4279	86.1416	91.2225	87.8461	ENSG00000089820	81.9551	88.4034
4.90491	3.83946	4.61775	4.08959	5.42394	5.05376	4.90163	ENSG00000089847	4.36292	5.12644
18.7371	19.5887	17.5655	17.923	36.4654	36.489	36.4075	ENSG00000089876	18.4536	36.454
132.377	132.098	125.014	124.09	103.396	101.075	99.4681	ENSG00000089902	128.395	101.313
75.4129	83.0889	77.4785	75.857	71.648	64.5862	68.8104	ENSG00000089916	77.9593	68.3482
170.836	149.599	153.382	159.623	178.811	178.801	176.328	ENSG00000090006	158.36	177.98
56.202	60.7883	50.9129	51.7726	26.8274	32.446	30.8697	ENSG00000090013	54.919	30.0477
10.4508	11.9657	10.648	11.8371	9.12651	9.68283	9.81142	ENSG00000090020	11.2254	9.54025
81.1075	76.7612	68.9131	74.724	91.7279	95.0191	90.5782	ENSG00000090054	75.3764	92.4418
162.391	173.176	155.654	165.644	172.64	178.317	179.175	ENSG00000090060	164.217	176.711
9.92129	9.29112	9.43469	9.78695	10.921	11.5684	10.7656	ENSG00000090061	9.60851	11.085
37.6043	34.667	33.7005	39.5902	68.4894	72.4344	68.6718	ENSG00000090097	36.3905	69.8652
9.66118	9.44954	9.09062	10.8444	13.503	14.0146	14.2319	ENSG00000090263	9.76144	13.9165
9.89342	9.45886	9.98701	10.0999	11.8304	11.9676	12.6578	ENSG00000090266	9.85979	12.1519
110.184	122.686	115.081	119.138	167.59	175.132	176.043	ENSG00000090273	116.772	172.922
32.6808	33.1107	31.2196	33.3641	51.3488	49.4589	51.7322	ENSG00000090316	32.5938	50.8466
91.7812	97.1514	93.2875	98.2472	125.952	127.915	125.583	ENSG00000090372	95.1168	126.483
27.7666	26.578	24.5012	27.7099	26.2265	27.9953	28.1864	ENSG00000090432	26.6389	27.4694
18.8486	18.6009	18.1631	19.207	13.0239	13.0888	14.9333	ENSG00000090447	18.7049	13.682
42.4349	46.2599	42.7549	43.0971	41.6052	38.3746	40.8605	ENSG00000090470	43.6367	40.2801
43.819	44.6477	39.2961	40.6153	33.1039	34.2381	34.1646	ENSG00000090487	42.0945	33.8356
32.9223	29.7185	27.9057	25.9187	45.6813	49.7477	46.3902	ENSG00000090520	29.1163	47.273
6.01037	6.86816	6.32903	5.89159	4.14915	3.72025	3.80876	ENSG00000090539	6.27479	3.89272
96.8254	102.258	95.207	102.876	115.981	117.043	116.93	ENSG00000090565	99.2917	116.651
20.9759	19.393	19.1863	18.6999	19.9987	19.2467	20.7483	ENSG00000090581	19.5638	19.9979
47.1447	48.5058	46.0326	48.9779	62.4321	57.3241	57.743	ENSG00000090612	47.6652	59.1664
380.688	386.238	358.237	342.824	248.259	240.916	247.047	ENSG00000090615	366.997	245.407
244.967	254.206	230.86	241.75	215.033	208.69	204.474	ENSG00000090621	242.946	209.399
14.8448	14.8453	13.2556	14.1355	11.5462	12.2989	11.1816	ENSG00000090661	14.2703	11.6756
7.62676	7.22228	6.58255	6.79799	7.90856	8.07752	6.9732	ENSG00000090674	7.0574	7.65309
153.52	160.474	146.057	150.441	144.871	140.639	143.583	ENSG00000090686	152.623	143.031
27.4786	29.4949	24.972	27.2891	26.0804	29.3797	28.4393	ENSG00000090776	27.3087	27.9665
46.931	50.2671	46.0054	43.3129	25.4227	23.1878	24.8425	ENSG00000090857	46.6291	24.4844
513.436	503.193	470.286	453.307	243.785	239.497	237.13	ENSG00000090861	485.055	240.137
476.844	496.949	454.196	451.009	290.213	265.998	271.702	ENSG00000090863	469.75	275.971
56.1277	59.0363	56.255	58.2469	60.3697	59.0822	59.5373	ENSG00000090889	57.4165	59.6631
83.5971	91.4295	82.7482	83.0218	100.18	94.9257	91.5325	ENSG00000090905	85.1991	95.5462
97.3828	96.8718	107.458	109.869	126.764	125.061	118.479	ENSG00000090924	102.895	123.435
1.7836	2.67457	2.53523	3.31267	3.78377	3.45694	3.61302	ENSG00000090932	2.57652	3.61791
10.0049	11.36	9.34414	12.258	19.6171	20.4189	20.887	ENSG00000090971	10.7417	20.3077
7.72894	7.02658	7.74151	6.66851	10.1252	9.33459	8.8001	ENSG00000090975	7.29139	9.41997
35.8021	33.5021	29.5083	30.5262	94.7971	91.146	94.6969	ENSG00000090989	32.3347	93.5467
38.6354	42.1595	33.5737	32.134	30.2214	31.8684	29.7686	ENSG00000091009	36.6257	30.6195
111.429	117.141	108.671	102.056	96.3317	93.0486	95.8469	ENSG00000091039	109.824	95.0757
3.11201	3.23372	3.16904	3.80903	3.28847	3.26158	3.43359	ENSG00000091073	3.33095	3.32788
47.3119	51.0406	44.3122	47.8989	47.5407	46.0019	43.1034	ENSG00000091127	47.6409	45.5487
3.26065	3.03802	3.52216	2.76236	5.15599	4.8584	4.6488	ENSG00000091136	3.1458	4.88773
101.786	102.678	93.2603	96.9955	134.064	135.976	135.517	ENSG00000091140	98.6799	135.185
23.3169	25.7766	24.0485	22.2068	24.7163	23.9353	23.4561	ENSG00000091157	23.8372	24.0359
91.326	86.6488	82.3951	82.0507	61.1979	57.0947	61.7067	ENSG00000091164	85.6051	59.9998
74.9949	80.2932	66.0428	71.9832	77.2586	83.714	83.605	ENSG00000091317	73.3285	81.5259
8.51856	8.51764	8.41154	8.6	17.1325	16.2485	16.8662	ENSG00000091409	8.51193	16.7491
159.809	167.799	147.704	150.484	77.8676	81.5141	84.5756	ENSG00000091436	156.449	81.3191
67.9162	67.9547	58.9079	64.0846	71.1364	71.1093	71.7384	ENSG00000091483	64.7159	71.328
5.81529	5.91761	5.39642	5.14705	1.34787	1.74121	1.93292	ENSG00000091490	5.56909	1.674
293.105	297.129	274.575	271.035	225.207	218.713	233.729	ENSG00000091527	283.961	225.883
146.2	145.974	133.145	135.798	107.407	103.207	113.211	ENSG00000091542	140.279	107.942
3.53005	3.16849	2.67105	3.15082	2.67137	2.1574	1.99817	ENSG00000091622	3.1301	2.27565
85.5014	84.729	79.3709	83.5074	76.2274	76.4179	78.1488	ENSG00000091640	83.2772	76.9314
30.7578	31.0605	29.4178	30.1378	44.7394	42.4006	42.4264	ENSG00000091651	30.3435	43.1888
10.1071	10.4933	9.66105	10.2186	13.909	15.586	14.1014	ENSG00000091732	10.12	14.5321
49.9687	51.1058	46.2227	46.7227	36.6847	38.0773	40.2488	ENSG00000091947	48.505	38.3369
2.27595	2.60002	2.71632	2.28758	1.12863	1.37598	1.41911	ENSG00000091986	2.46997	1.30791
260.137	264.112	221.108	246.379	149.28	148.623	155.466	ENSG00000092010	247.934	151.123
6.24261	5.38643	5.57751	5.9995	9.50813	8.94388	9.34654	ENSG00000092020	5.80151	9.26618
12.894	13.9507	11.3542	13.2075	12.8453	13.2332	14.5744	ENSG00000092036	12.8516	13.551
27.4972	26.0189	26.6833	27.8502	29.9941	30.9001	29.6952	ENSG00000092094	27.0124	30.1965
6.94862	7.95849	7.12581	8.06048	12.7398	13.3096	12.7557	ENSG00000092096	7.52335	12.935
73.8709	66.0909	61.6967	63.1026	61.9287	59.7617	60.3855	ENSG00000092108	66.1903	60.692
56.3693	57.6478	51.6101	53.4883	60.0044	59.7193	60.0103	ENSG00000092140	54.7789	59.9113
369.131	409.35	367.573	339.263	293.356	274.924	269.076	ENSG00000092148	371.329	279.119
662.004	700.114	634.496	660.161	757.955	759.261	799.064	ENSG00000092199	664.194	772.093
309.446	339.336	316.578	324.556	364.979	370.054	373.69	ENSG00000092201	322.479	369.574
74.9392	77.5906	70.0086	68.2821	61.4578	60.6961	63.3542	ENSG00000092203	72.7051	61.836
12.8847	13.7829	12.6581	13.1536	15.0945	15.0678	17.0375	ENSG00000092208	13.1198	15.7333
33.3961	33.5673	31.12	33.008	23.9368	28.5643	27.852	ENSG00000092330	32.7729	26.7844
7.08796	8.2567	7.1892	8.4921	12.9265	11.7298	13.139	ENSG00000092421	7.75649	12.5984
110.862	115.575	112.872	116.677	84.7531	81.7265	82.8302	ENSG00000092439	113.997	83.1033
10.7574	11.3227	10.4035	10.2725	21.3466	21.6675	20.1203	ENSG00000092445	10.689	21.0448
68.1763	69.949	62.3577	66.534	58.08	56.3813	57.1395	ENSG00000092470	66.7542	57.2002
14.1388	13.727	15.4649	15.6138	18.253	17.3866	16.9314	ENSG00000092531	14.7361	17.5237
170.501	169.943	150.683	157.832	108.146	111.471	112.403	ENSG00000092621	162.24	110.673
513.232	499.167	464.373	460.105	202.025	195.084	203.789	ENSG00000092820	484.219	200.299
218.919	278.976	207.436	237.897	235.86	237.221	241.583	ENSG00000092841	235.807	238.221
171.124	188.478	174.659	176.046	191.819	183.609	189.051	ENSG00000092847	177.577	188.16
50.2474	59.2321	56.1282	57.1139	98.2886	102.137	98.8401	ENSG00000092853	55.6804	99.7552
12.7732	10.6703	10.9196	11.0602	6.04103	7.33857	6.59804	ENSG00000092871	11.3558	6.65921
12.0765	11.1549	10.0866	11.7508	10.653	11.5769	10.8064	ENSG00000092931	11.2672	11.0121
5.36939	5.45166	5.74049	6.62535	25.1141	23.2558	27.6971	ENSG00000092964	5.79672	25.3557
28.2404	26.8296	27.3533	26.2208	26.5432	26.9845	26.0496	ENSG00000092978	27.161	26.5258
127.658	126.795	121.863	124.77	129.208	127.822	130.077	ENSG00000093000	125.272	129.036
14.7705	14.2302	14.4599	14.9124	26.0073	27.732	28.7329	ENSG00000093009	14.5932	27.4907
47.7485	46.7538	46.9471	49.4419	48.5231	50.6225	48.7064	ENSG00000093010	47.7228	49.284
30.9065	31.7315	25.9228	29.5011	27.0385	27.2223	28.5371	ENSG00000093072	29.5155	27.5993
14.0923	13.8109	12.2053	13.9089	19.1381	19.9008	20.9196	ENSG00000093144	13.5044	19.9861
61.0419	58.7009	58.9079	56.8118	64.795	63.533	66.9835	ENSG00000093167	58.8656	65.1038
37.4278	40.1466	39.8394	40.7772	51.1377	53.332	53.9424	ENSG00000093183	39.5477	52.804
4.97922	5.79647	5.59562	6.2261	10.45	9.60639	9.91745	ENSG00000093217	5.64935	9.99128
66.9594	60.164	63.1635	66.1348	63.5851	65.0448	61.2908	ENSG00000094631	64.1054	63.3069
45.1474	47.1173	44.9461	46.0105	88.4557	93.0231	91.1247	ENSG00000094804	45.8053	90.8678
10.1628	10.9033	10.4759	11.2005	8.93164	8.07752	8.13133	ENSG00000094841	10.6856	8.38016
82.1572	78.2057	71.6565	74.6808	77.5428	74.9485	76.6889	ENSG00000094880	76.6751	76.3934
30.1726	28.1809	27.5073	30.6557	28.8167	32.9896	31.7831	ENSG00000094914	29.1291	31.1965
598.046	697.002	654.751	616.362	732.061	685.842	707.393	ENSG00000094916	641.54	708.432
143.023	140.131	121.827	119.483	375.25	368.041	371.341	ENSG00000094975	131.116	371.544
95.8872	101.858	87.7462	92.0535	109.104	111.862	116.293	ENSG00000095002	94.3861	112.42
11.2125	11.3972	10.7204	9.64668	10.8885	10.2859	11.149	ENSG00000095015	10.7442	10.7744
6.89288	4.85524	7.43366	6.62535	4.94488	4.65455	4.09421	ENSG00000095059	6.45178	4.56455
33.0988	32.0856	32.5596	31.5082	26.8274	26.2626	26.0578	ENSG00000095066	32.313	26.3826
233.29	228.494	208.496	204.986	161.606	157.72	165.669	ENSG00000095139	218.817	161.665
5.56447	5.60076	5.89442	4.61832	7.12907	7.06677	7.65829	ENSG00000095203	5.41949	7.28471
29.4294	30.259	25.5244	26.9762	19.609	20.9285	20.3405	ENSG00000095209	28.0472	20.2927
52.4955	53.0255	48.7398	50.3807	51.974	56.704	57.221	ENSG00000095261	51.1604	55.2997
81.4512	82.0917	79.0359	77.7453	100.367	97.8645	93.6367	ENSG00000095319	80.081	97.2895
64.5255	60.8443	52.8777	58.3117	40.7283	40.3366	41.9208	ENSG00000095321	59.1398	40.9952
21.1152	18.2374	18.9599	19.4013	6.66625	6.15794	5.7743	ENSG00000095370	19.4285	6.1995
29.9404	28.973	28.0143	27.7423	24.3346	24.5383	24.3287	ENSG00000095380	28.6675	24.4006
2.52677	2.61866	3.28675	3.23714	3.45898	2.53962	3.05027	ENSG00000095383	2.91733	3.01629
7.11583	7.30616	8.15802	6.73325	4.42522	4.73949	4.86901	ENSG00000095397	7.32831	4.67791
15.5601	16.1127	15.4196	16.8439	23.1898	21.8883	21.8738	ENSG00000095485	15.9841	22.3173
13.3863	13.0001	12.4226	13.078	8.73676	7.86518	8.18842	ENSG00000095539	12.9718	8.26345
155.118	137.214	150.185	136.316	97.8988	90.7808	86.1333	ENSG00000095564	144.708	91.6043
20.1677	18.6382	16.6239	17.4266	12.8534	14.21	14.9985	ENSG00000095574	18.2141	14.0206
1.61639	1.75199	1.55736	1.41355	7.85172	8.72304	9.16711	ENSG00000095587	1.58482	8.58062
1.5142	1.12761	1.25856	1.15458	4.4577	5.72476	5.6275	ENSG00000095596	1.26374	5.26999
375.458	388.251	367.518	361.945	44.2035	44.0229	43.9434	ENSG00000095637	373.293	44.0566
2.01584	2.42296	1.7475	1.87754	5.34274	5.70777	4.34704	ENSG00000095752	2.01596	5.13252
179.373	174.201	167.642	165.493	173.688	167.572	171.051	ENSG00000095787	171.677	170.771
79.8348	79.8365	70.9141	73.3104	40.9475	44.2268	44.7019	ENSG00000095794	75.9739	43.292
37.2513	34.9838	32.5868	36.1481	38.5035	41.6701	37.8184	ENSG00000095906	35.2425	39.3307
35.0775	36.1953	35.1311	32.3174	23.344	22.4913	21.5476	ENSG00000095951	34.6803	22.461
80.4572	92.6969	83.1104	90.1867	144.343	139.178	138.167	ENSG00000096060	86.6128	140.563
108.159	112.174	99.2	102.099	179.079	174.775	175.643	ENSG00000096063	105.408	176.499
20.818	20.8002	18.9146	17.7072	25.9261	28.0462	27.5747	ENSG00000096070	19.56	27.1824
5.96392	8.18215	7.78679	8.75107	10.718	10.3029	11.4018	ENSG00000096080	7.67098	10.8075
6.77211	6.78429	6.39241	6.47428	17.7496	17.7773	20.2264	ENSG00000096092	6.60577	18.5844
13.7765	12.1987	12.6037	12.7435	8.31454	7.80572	7.09554	ENSG00000096093	12.8306	7.7386
1989.74	2041.01	1881.56	1859.91	2305.34	2287.36	2293.78	ENSG00000096384	1943.05	2295.5
88.3998	93.9922	86.9766	89.7982	103.209	94.0254	101.034	ENSG00000096401	89.7917	99.4228
46.4573	53.2958	48.7489	49.7872	62.4971	60.1694	59.2437	ENSG00000096433	49.5723	60.6367
44.813	43.3151	39.3504	39.6118	15.2244	14.6941	15.3655	ENSG00000096654	41.7726	15.0947
44.7573	48.4685	44.0134	43.6798	33.0065	35.3848	33.7976	ENSG00000096717	45.2298	34.063
235.37	262.369	267.313	255.95	276.483	284.284	297.303	ENSG00000096746	255.251	286.023
19.0901	21.4525	18.3623	17.7827	15.9876	17.565	17.4942	ENSG00000096872	19.1719	17.0156
35.189	34.5924	32.0707	34.2058	21.6958	20.4698	22.2735	ENSG00000096968	34.0145	21.4797
387.153	392.836	364.63	394.834	115.762	117.366	116.073	ENSG00000097007	384.863	116.4
133.761	143.458	122.588	129.928	93.9364	104.141	107.379	ENSG00000097021	132.434	101.819
122.167	128.1	112.745	117.422	88.7399	86.5084	89.1265	ENSG00000097033	120.109	88.1249
27.2742	28.2461	25.0807	26.3072	35.483	33.7625	36.2933	ENSG00000097046	26.7271	35.1796
10.7666	10.1485	9.80592	11.7184	20.0312	17.3696	18.3505	ENSG00000099139	10.6099	18.5838
3614.36	3553.97	3108.75	3101.22	1201.86	1168.18	1247.08	ENSG00000099194	3344.57	1205.71
13.4978	14.631	11.825	13.4773	12.553	16.1211	14.7783	ENSG00000099203	13.3578	14.4841
40.707	44.4706	39.5858	37.9932	29.8317	29.1504	29.6463	ENSG00000099219	40.6892	29.5428
268.757	278.808	243.926	261.636	142.021	141.208	145.671	ENSG00000099246	263.282	142.967
2.87977	2.69321	3.44973	2.63287	198.607	197.988	205.159	ENSG00000099260	2.9139	200.585
0.176502	0.410039	0.325958	0.172647	3.86496	3.83066	3.60486	ENSG00000099282	0.271287	3.76683
15.2256	14.4725	13.3371	12.8083	28.2158	27.9443	28.9286	ENSG00000099284	13.9609	28.3629
50.2103	53.8083	51.266	43.6906	39.2992	36.9391	36.4319	ENSG00000099290	49.7438	37.5568
31.9562	32.1508	28.6753	30.6018	22.0936	19.4676	19.1824	ENSG00000099308	30.846	20.2479
8.66719	7.28752	8.15802	10.0891	7.49445	7.38953	7.20157	ENSG00000099326	8.55045	7.36185
3.77158	3.06598	3.44973	2.97817	2.19231	2.06397	1.50882	ENSG00000099330	3.31636	1.9217
106.05	107.468	104.913	102.455	99.1655	99.0452	102.69	ENSG00000099331	105.222	100.3
85.3435	100.404	87.547	93.2944	3.5483	3.32953	3.78429	ENSG00000099337	91.6472	3.55404
25.0819	20.3808	25.2799	24.5483	12.1227	12.3074	11.3529	ENSG00000099338	23.8227	11.9276
160.998	159.934	141.747	147.117	141.713	149.498	152.048	ENSG00000099341	152.449	147.753
33.2939	36.419	34.6874	40.3671	63.9099	69.7928	68.9735	ENSG00000099364	36.1918	67.5588
12.5224	12.9815	14.3693	13.3694	3.88932	4.53564	4.30626	ENSG00000099365	13.3106	4.24374
58.8031	63.0715	61.9593	60.5669	60.5159	62.174	59.8472	ENSG00000099381	61.1002	60.8457
59.6578	65.9604	65.1283	69.8251	60.1099	58.1734	63.1585	ENSG00000099385	65.1429	60.4806
136.696	130.532	136.359	137.924	155.475	159.138	163.002	ENSG00000099622	135.378	159.205
52.2261	46.2319	46.3314	55.0422	43.9355	49.306	48.0458	ENSG00000099624	49.9579	47.0958
3.65081	3.91401	3.93866	3.75508	5.37522	6.03903	5.92111	ENSG00000099625	3.81464	5.77845
207.232	244.15	232.526	248.321	536.686	547.309	536.782	ENSG00000099783	233.057	540.259
7.71036	8.061	6.95378	7.5857	11.7329	11.0673	12.1114	ENSG00000099785	7.57771	11.6372
21.9699	25.1242	24.2567	27.397	37.6996	40.3621	38.479	ENSG00000099795	24.687	38.8469
12.7267	15.1249	14.5142	13.7686	14.7372	19.5185	18.3832	ENSG00000099797	14.0336	17.5463
53.7031	60.4808	50.9401	60.459	74.701	79.4247	78.6137	ENSG00000099800	56.3957	77.5798
44.5901	44.7036	45.3897	49.6469	48.6531	50.4017	50.9003	ENSG00000099804	46.0826	49.985
36.4802	39.2985	35.457	37.5724	32.7872	34.5184	35.282	ENSG00000099810	37.2021	34.1959
40.131	37.5093	36.5526	39.9895	26.803	24.4449	23.1135	ENSG00000099814	38.5456	24.7871
105.669	103.572	97.2533	105.617	122.729	128.637	133.519	ENSG00000099817	103.028	128.295
118.628	111.475	100.287	106.362	100.091	94.8408	96.9316	ENSG00000099821	109.188	97.2878
22.648	22.7572	19.1501	20.6853	16.7428	17.3272	14.5173	ENSG00000099822	21.3101	16.1957
7.55244	7.4273	9.41658	7.60728	3.45898	3.29556	2.69957	ENSG00000099834	8.0009	3.15137
12.2158	13.8016	12.3864	15.0743	13.8765	14.847	13.767	ENSG00000099849	13.3695	14.1635
6.74425	6.59791	5.60467	5.68657	2.70385	2.18288	2.19391	ENSG00000099860	6.15835	2.36021
57.4561	55.579	57.423	60.61	50.4394	51.0047	50.6883	ENSG00000099864	57.767	50.7108
77.2523	76.5189	71.3125	78.5762	66.3458	67.5335	66.2414	ENSG00000099875	75.915	66.7069
9.97702	10.3721	10.8381	10.1107	16.5804	15.7304	14.8272	ENSG00000099889	10.3245	15.7126
35.4119	34.9838	32.6502	33.8173	32.1701	34.4675	32.403	ENSG00000099899	34.2158	33.0135
65.4359	66.7712	64.5307	66.5772	96.5916	101.033	100.496	ENSG00000099901	65.8287	99.3733
11.3798	12.3571	11.1822	11.7184	13.9983	13.6409	13.0656	ENSG00000099904	11.6594	13.5683
24.9519	25.4131	24.5918	27.8826	22.4996	23.4087	24.4837	ENSG00000099910	25.7098	23.464
39.7966	42.5509	38.2639	39.2557	43.0992	42.2817	41.5211	ENSG00000099917	39.9668	42.3007
15.8759	18.8804	16.814	17.2432	24.5052	25.9823	25.7071	ENSG00000099940	17.2034	25.3982
121.108	123.03	117.635	120.832	129.16	130.616	131.895	ENSG00000099942	120.651	130.557
22.7131	20.2038	22.1018	24.1059	19.5846	18.5927	15.6917	ENSG00000099949	22.2811	17.9564
5.92676	5.75919	5.91252	6.06424	13.0483	12.8425	13.5468	ENSG00000099953	5.91568	13.1459
34.0928	38.0032	38.3997	33.5691	21.9962	22.8056	21.2377	ENSG00000099954	36.0162	22.0132
40.995	43.809	42.4833	43.5827	67.3445	72.0521	71.1185	ENSG00000099956	42.7175	70.1717
100.616	102.678	94.6004	93.4346	67.0522	65.6309	70.2132	ENSG00000099968	97.8321	67.6321
1.74644	1.83586	2.10968	1.90991	1.4859	6.2089	1.2723	ENSG00000099974	1.90047	2.98904
116.055	117.085	112.338	113.268	111.67	101.466	105.764	ENSG00000099991	114.686	106.3
10.6645	10.7263	10.8653	11.8156	11.7248	13.1737	12.7964	ENSG00000099992	11.0179	12.565
99.1014	100.525	99.6527	96.3373	120.447	116.695	113.822	ENSG00000099995	98.9041	116.988
19.1366	17.2682	16.2617	19.1962	16.2962	15.8493	15.2758	ENSG00000099999	17.9657	15.8071
14.8448	13.3915	14.3241	13.3046	6.61753	6.37028	6.79378	ENSG00000100003	13.9662	6.59386
18.8765	22.4124	20.7617	22.7463	25.0411	25.4557	24.2472	ENSG00000100014	21.1992	24.9146
22.1092	18.6382	22.4278	22.3471	20.218	21.557	19.8023	ENSG00000100023	21.3805	20.5258
13.665	13.6152	12.5403	13.4665	10.2227	9.77626	10.1866	ENSG00000100027	13.3218	10.0618
32.8108	34.5365	32.0888	31.8966	42.9855	44.1843	45.0363	ENSG00000100028	32.8332	44.0687
113.147	117.299	113.18	116.537	111.053	115.922	118.96	ENSG00000100029	115.041	115.312
130.89	140.14	131.832	130.608	130.321	142.278	146.103	ENSG00000100030	133.368	139.567
36.2666	38.4319	37.7478	35.6841	58.6646	61.1122	60.4018	ENSG00000100034	37.0326	60.0596
8.0355	9.0395	7.84111	8.74028	5.57821	5.35953	6.48386	ENSG00000100036	8.4141	5.8072
15.0584	15.013	14.4599	17.4158	18.7321	18.5078	19.3292	ENSG00000100056	15.4868	18.8564
14.4825	14.1743	14.1249	15.0635	13.6329	13.4031	14.5092	ENSG00000100058	14.4613	13.8484
10.3022	10.4467	10.2496	11.2545	9.93035	9.63187	9.55043	ENSG00000100065	10.5632	9.70422
4.26392	3.271	4.11975	4.22986	1.77821	1.94506	1.84321	ENSG00000100068	3.97113	1.85549
62.4261	64.5439	61.5699	66.4153	60.0449	57.2816	62.0003	ENSG00000100075	63.7388	59.7756
46.095	44.9552	42.0486	39.2881	52.4449	52.2533	49.7993	ENSG00000100077	43.0967	51.4992
50.1081	46.0549	48.9753	52.323	40.436	40.5914	41.7658	ENSG00000100083	49.3653	40.9311
9.76336	10.2323	8.38438	9.68984	13.6979	12.817	14.2319	ENSG00000100084	9.51748	13.5823
130.119	128.929	117.789	129.486	67.0603	66.3104	70.148	ENSG00000100097	126.581	67.8396
43.7819	43.9394	43.0175	40.5074	30.1727	31.9448	32.3051	ENSG00000100099	42.8115	31.4742
22.6573	22.664	18.3804	18.4949	18.2287	18.7711	19.4516	ENSG00000100100	20.5492	18.8171
21.9606	22.6547	19.5937	22.7895	21.1355	23.5531	21.4171	ENSG00000100104	21.7496	22.0352
32.1048	31.1537	32.7136	33.062	41.1099	42.8593	41.04	ENSG00000100105	32.2585	41.6697
60.2895	63.3884	57.749	65.7355	67.9697	68.5952	71.9749	ENSG00000100106	61.7906	69.5133
27.4693	29.5787	25.2256	26.059	33.9321	35.7161	35.7632	ENSG00000100109	27.0832	35.1371
60.7818	57.3123	53.0679	58.7757	26.4376	25.7529	26.3269	ENSG00000100116	57.4844	26.1725
18.5699	16.4575	17.8281	18.0956	23.9693	24.8356	26.3024	ENSG00000100124	17.7378	25.0358
378.895	384.598	328.177	340.115	240.829	244.169	253.433	ENSG00000100129	357.946	246.144
68.6037	71.2723	65.8164	70.3215	70.9659	73.649	72.4561	ENSG00000100138	69.0035	72.357
118.628	131.716	130.89	128.212	109.299	104.226	109.353	ENSG00000100139	127.362	107.626
29.9032	32.216	31.4188	35.7812	48.0197	46.9532	52.0503	ENSG00000100142	32.3298	49.0077
33.842	35.2447	30.9027	32.2851	27.0141	26.8911	27.0201	ENSG00000100147	33.0686	26.9751
13.8415	13.8109	13.3552	13.6176	12.7885	13.1228	11.3284	ENSG00000100150	13.6563	12.4132
15.4672	14.165	14.315	15.6354	21.1599	23.3322	21.6047	ENSG00000100151	14.8956	22.0323
107.063	116.488	108.345	101.463	73.0689	60.1949	67.9704	ENSG00000100154	108.34	67.0781
12.253	12.9815	13.808	14.1679	16.0851	16.0701	16.8336	ENSG00000100162	13.3026	16.3296
24.1065	25.2361	25.3342	25.5194	27.6962	27.3922	29.8094	ENSG00000100167	25.0491	28.2993
8.76009	7.68824	7.75962	7.9202	76.4954	87.0435	85.5217	ENSG00000100196	8.03204	83.0202
2.91693	2.48819	3.24148	3.94931	3.21539	2.61606	2.86268	ENSG00000100197	3.14898	2.89805
612.184	580.961	570.255	592.44	780.463	760.085	732.847	ENSG00000100201	588.96	757.798
1.4306	1.4631	1.7475	1.57541	19.203	21.591	22.0125	ENSG00000100206	1.55415	20.9355
145.986	154.958	143.295	137.007	125.1	124.246	123.389	ENSG00000100207	145.311	124.245
5.60163	5.52621	5.10668	4.21907	4.73377	4.84991	4.83639	ENSG00000100209	5.1134	4.80669
19.1737	20.5952	19.5394	21.6241	28.8817	28.7937	31.5466	ENSG00000100211	20.2331	29.7407
58.1157	57.6478	55.4763	58.7217	93.0189	94.2717	97.5433	ENSG00000100216	57.4904	94.9446
69.8206	66.0723	54.7701	59.6821	49.0184	48.8728	49.8319	ENSG00000100219	62.5862	49.2411
100.467	100.068	87.5742	94.1144	102.641	101.007	99.3049	ENSG00000100220	95.556	100.984
87.5544	89.0345	80.5842	86.9711	86.2228	91.3583	92.1197	ENSG00000100221	86.0361	89.9003
47.1354	47.3036	44.7378	44.543	46.4039	44.0484	46.3004	ENSG00000100225	45.93	45.5842
83.7271	81.4208	74.8165	74.055	106.603	107.675	110.593	ENSG00000100226	78.5048	108.29
83.0676	88.4101	78.384	79.0617	66.8736	71.8143	70.1235	ENSG00000100227	82.2308	69.6038
2.34098	2.92619	2.25455	2.13651	1.89188	1.81765	1.65563	ENSG00000100234	2.41456	1.78839
64.4326	64.078	63.6343	62.2934	73.6454	70.1241	73.6142	ENSG00000100239	63.6096	72.4612
95.6828	97.2073	94.2111	102.779	94.9108	94.9172	94.1015	ENSG00000100241	97.4701	94.6432
67.4889	65.5317	60.0669	66.6419	32.4706	32.9301	34.4093	ENSG00000100242	64.9324	33.27
36.4059	37.7143	38.5627	40.5937	36.5304	38.7993	40.1836	ENSG00000100243	38.3192	38.5044
4.8213	5.39575	5.09763	5.06073	6.10599	5.63133	6.17394	ENSG00000100246	5.09385	5.97042
24.4874	22.8411	21.5133	24.5699	16.4504	18.0067	17.3392	ENSG00000100258	23.3529	17.2654
14.7147	16.4761	16.47	19.0883	20.9975	21.7099	20.2916	ENSG00000100263	16.6873	20.9997
52.9971	56.6973	55.1504	56.337	52.8428	54.0285	56.226	ENSG00000100266	55.2954	54.3658
7.96118	8.56423	7.85017	8.8266	10.7017	11.1183	11.5323	ENSG00000100271	8.30055	11.1174
0.371584	0.437997	0.461775	0.895609	2.09487	2.19138	3.13182	ENSG00000100276	0.541741	2.47269
67.8698	77.0035	67.6092	75.1232	77.348	78.0912	78.6871	ENSG00000100280	71.9014	78.0421
73.973	73.397	69.565	69.5122	71.2745	72.6892	71.3224	ENSG00000100281	71.6118	71.762
18.1426	18.517	17.6561	18.4085	15.4355	17.5905	15.0148	ENSG00000100284	18.181	16.0136
53.6846	54.5352	55.5759	54.8911	144.165	147.85	153.631	ENSG00000100285	54.6717	148.548
669.752	690.842	613.581	649.791	44.2603	44.1928	45.3788	ENSG00000100292	655.991	44.6106
8.06337	8.83448	7.99504	7.93099	12.0252	12.3074	12.1032	ENSG00000100294	8.20597	12.1453
99.0735	104.579	102.251	101.625	97.7608	96.0554	94.1505	ENSG00000100296	101.882	95.9889
129.627	134.334	123.493	139.175	89.7142	94.4161	89.2896	ENSG00000100297	131.657	91.14
11.7235	12.2453	12.4407	13.0133	15.4842	13.7088	14.3216	ENSG00000100299	12.3557	14.5049
30.0704	33.3996	29.0375	31.3139	29.4663	28.0292	31.7179	ENSG00000100300	30.9553	29.7378
57.5676	63.5095	55.6031	63.2645	78.7202	85.9309	78.418	ENSG00000100304	59.9862	81.023
26.4568	25.1615	24.6189	27.3754	21.6146	22.933	23.8068	ENSG00000100307	25.9031	22.7848
4.43114	5.06958	4.49098	4.4133	0.544018	0.721965	0.750333	ENSG00000100311	4.60125	0.672105
3914.56	3966.6	3386.46	3689.22	2714.4	2759.69	2833.75	ENSG00000100316	3739.21	2769.28
4.69125	5.2746	5.89442	5.50314	7.06411	7.0158	6.93242	ENSG00000100319	5.34085	7.00411
633.067	687.44	629.67	636.54	494.358	477.372	505.292	ENSG00000100320	646.68	492.341
38.1988	40.277	37.7387	41.1764	30.2376	28.2246	29.369	ENSG00000100321	39.3478	29.2771
59.2397	60.5554	57.2057	57.9448	54.2962	50.7669	52.3684	ENSG00000100324	58.7364	52.4772
37.0562	40.1745	35.9098	35.069	38.7065	42.2052	38.9439	ENSG00000100325	37.0524	39.9519
12.1879	14.0811	11.1007	10.4883	8.28206	8.74003	9.19158	ENSG00000100330	11.9645	8.73789
79.3424	79.5383	68.1434	71.3358	55.2625	61.5284	61.0461	ENSG00000100335	74.59	59.279
0.418032	0.615059	0.561373	0.46399	2.67949	2.52263	2.40596	ENSG00000100344	0.514613	2.53603
3207.04	3532.84	3361.67	3031.79	1575.57	1409.2	1409.61	ENSG00000100345	3283.33	1464.8
41.3759	39.6993	37.449	42.5792	50.4962	49.2126	50.729	ENSG00000100347	40.2758	50.1459
54.437	56.0076	46.3676	57.3837	63.2685	62.0975	61.1929	ENSG00000100348	53.549	62.1863
18.9786	20.6697	19.2497	18.7862	25.3983	25.1584	26.2698	ENSG00000100350	19.4211	25.6088
300.574	303.56	260.242	271.607	185.94	191.108	193.439	ENSG00000100353	283.996	190.163
191.616	230.852	219.144	195.804	152.211	134.685	143.085	ENSG00000100354	209.354	143.327
16.1639	15.4044	14.5685	15.6246	15.4842	15.3991	14.8925	ENSG00000100360	15.4404	15.2586
58.3015	58.8034	54.0548	61.2359	69.0009	73.7169	69.4955	ENSG00000100364	58.0989	70.7378
29.3551	27.4726	26.6199	28.2063	26.3727	26.9675	28.9041	ENSG00000100372	27.9135	27.4148
8.46282	9.61729	7.98598	9.15031	10.9372	10.855	10.2763	ENSG00000100376	8.8041	10.6895
21.6448	24.3601	22.808	25.39	46.7937	51.5653	51.8382	ENSG00000100379	23.5507	50.0657
503.264	531.998	482.011	487.222	406.024	418.094	432.396	ENSG00000100380	501.124	418.838
31.6961	31.0232	28.5395	31.2276	36.3924	37.2959	39.1723	ENSG00000100387	30.6216	37.6202
148.856	167.259	164.455	145.909	158.74	146.262	148.085	ENSG00000100393	156.62	151.029
14.4175	13.96	11.9699	14.9556	21.2086	21.4381	20.9196	ENSG00000100395	13.8257	21.1888
110.221	112.463	101.581	113.915	151.164	146.635	152.481	ENSG00000100401	109.545	150.093
171.625	185.739	172.939	171.342	216.178	216.887	215.925	ENSG00000100403	175.411	216.33
22.1928	24.6769	21.0968	21.3651	32.0808	35.2064	35.6245	ENSG00000100410	22.3329	34.3039
88.2326	90.1527	82.6757	86.5827	88.3258	90.3476	89.2489	ENSG00000100412	86.9109	89.3074
25.2863	28.0504	25.7779	29.9327	37.8214	41.2624	36.3993	ENSG00000100413	27.2618	38.4944
38.5425	34.229	38.8343	39.3097	40.2898	41.5852	40.1265	ENSG00000100416	37.7289	40.6672
41.9054	39.1122	34.0536	37.54	26.121	28.5474	28.4882	ENSG00000100417	38.1528	27.7188
23.4748	23.5959	21.3593	25.1418	38.0406	40.4725	40.9666	ENSG00000100418	23.393	39.8266
34.2879	34.6763	30.5314	35.4359	55.2868	58.4707	59.733	ENSG00000100422	33.7329	57.8302
70.8239	68.2063	67.3648	66.4585	75.3505	71.3642	74.8783	ENSG00000100425	68.2134	73.8643
57.3725	58.179	53.0679	56.6715	63.9586	63.2272	62.5957	ENSG00000100426	56.3227	63.2605
6.21474	6.27174	5.3421	4.8665	0.657693	0.59456	1.07656	ENSG00000100439	5.67377	0.776273
157.301	160.419	145.74	159.408	122.144	121.893	124.376	ENSG00000100441	155.717	122.804
43.3917	48.5431	45.6613	50.413	78.9557	76.5623	79.1928	ENSG00000100442	47.0023	78.2369
6.74425	6.40221	7.23447	6.43112	6.42266	5.02828	5.7743	ENSG00000100445	6.70301	5.74175
28.3704	28.9357	26.6109	31.0873	39.0069	41.3049	41.9289	ENSG00000100461	28.7511	40.7469
31.7054	31.8433	30.7578	32.2311	39.1206	38.3576	38.7726	ENSG00000100462	31.6344	38.7503
2.18305	2.28317	1.49398	1.78043	4.94488	4.81593	5.93742	ENSG00000100473	1.93516	5.23274
6.81856	6.4954	7.12581	7.30514	11.1239	10.9569	10.5618	ENSG00000100478	6.93623	10.8809
12.606	11.6768	11.3995	13.3154	14.3881	14.0401	13.5223	ENSG00000100479	12.2494	13.9835
7.84042	7.84666	7.71435	6.36637	5.39958	6.3448	5.46438	ENSG00000100483	7.44195	5.73625
66.5414	65.159	63.0096	62.056	47.021	46.7749	46.3983	ENSG00000100485	64.1915	46.7314
6.21474	7.09182	5.84914	5.71895	4.98548	5.01978	4.93426	ENSG00000100490	6.21866	4.97984
154.17	183.763	173.573	167.878	203.625	193.274	195.038	ENSG00000100503	169.846	197.312
190.864	189.326	170.784	190.646	165.909	161.95	166.435	ENSG00000100504	185.405	164.765
73.3878	72.0644	67.8627	65.9837	73.0527	73.564	72.9454	ENSG00000100519	69.8247	73.1874
132.163	126.367	113.28	117.433	85.7437	85.9988	88.6209	ENSG00000100522	122.31	86.7878
226.49	234.263	223.381	224.226	125.798	117.969	123.764	ENSG00000100523	227.09	122.51
32.0677	31.7687	30.5767	32.4038	147.201	148.232	151.845	ENSG00000100526	31.7042	149.093
161.351	159.366	137.247	146.092	415.881	394.779	411.794	ENSG00000100528	151.014	407.485
18.5792	18.0045	17.7557	16.6173	136.719	141.437	141.43	ENSG00000100532	17.7392	139.862
46.6895	47.3595	43.3163	44.597	45.4377	45.934	49.6688	ENSG00000100554	45.4906	47.0135
7.40381	6.40221	6.49201	6.4527	6.3171	7.49995	5.99451	ENSG00000100564	6.68768	6.60385
50.5911	51.609	48.2328	50.6504	92.3369	93.8725	91.8342	ENSG00000100567	50.2709	92.6812
31.6682	32.9057	30.9117	30.4507	37.1718	35.4867	35.7468	ENSG00000100568	31.4841	36.1351
18.2633	17.2682	15.2748	16.1857	13.9171	14.8725	13.7507	ENSG00000100575	16.748	14.1801
27.0513	28.2554	25.3885	26.9006	27.8261	27.9443	26.0578	ENSG00000100577	26.899	27.2761
33.4797	34.5272	31.962	32.5764	29.2227	28.8107	30.7555	ENSG00000100578	33.1363	29.5963
42.1748	43.5946	39.8665	41.1009	46.3471	43.7001	47.7766	ENSG00000100580	41.6842	45.9413
121.443	135.276	118.984	124.09	130.702	137.726	138.339	ENSG00000100591	124.948	135.589
23.6049	23.4934	21.1511	19.4336	14.7047	13.4795	14.9006	ENSG00000100592	21.9207	14.3616
125.698	132.303	113.28	117.325	76.2762	71.0329	73.5816	ENSG00000100596	122.151	73.6302
39.1464	37.6957	34.624	35.7704	36.1488	35.9794	37.533	ENSG00000100600	36.8091	36.5537
5.92676	6.15991	5.8582	6.26926	7.4295	8.45124	8.98768	ENSG00000100601	6.05353	8.28947
96.3517	97.7758	87.7372	90.4241	88.2121	90.0418	95.4065	ENSG00000100603	93.0722	91.2201
2.2295	2.64662	2.22738	1.96386	7.08847	7.26212	7.78878	ENSG00000100604	2.26684	7.37979
27.2371	26.6992	24.2205	24.4188	20.7458	20.7162	20.7483	ENSG00000100605	25.6439	20.7368
30.0797	31.135	26.0314	27.5265	24.4321	25.8888	27.0446	ENSG00000100612	28.6932	25.7885
121.684	121.521	107.775	102.725	90.6155	83.026	88.523	ENSG00000100614	113.426	87.3882
33.0338	33.9867	32.795	31.7348	34.7441	34.5949	33.5203	ENSG00000100625	32.8876	34.2864
11.6677	13.6431	12.5856	11.7508	29.312	32.4715	32.0523	ENSG00000100626	12.4118	31.2786
16.7677	17.3428	16.5605	16.326	14.8996	14.6856	13.6202	ENSG00000100629	16.7492	14.4018
64.3119	68.7189	58.7359	65.4226	100.863	103.606	109.704	ENSG00000100632	64.2973	104.724
78.1812	79.4451	73.4946	71.5624	84.1604	84.0028	81.8026	ENSG00000100644	75.6708	83.3219
25.9551	25.2267	24.8272	24.8289	28.6787	27.4941	27.4687	ENSG00000100647	25.2095	27.8805
306.046	305.358	304.771	308.359	317.341	312.857	320.955	ENSG00000100650	306.134	317.051
189.378	206.464	184.511	189.049	195.968	197.063	191.09	ENSG00000100664	192.35	194.707
152.795	176.196	161.304	145.639	225.215	211.468	210.697	ENSG00000100697	158.984	215.793
17.0743	19.3278	18.2356	18.6351	17.644	18.924	19.8757	ENSG00000100711	18.3182	18.8146
113.798	124.829	112.936	115.49	147.315	145.073	143.444	ENSG00000100714	116.763	145.277
59.054	59.6421	60.0397	62.2502	87.0104	87.171	87.8868	ENSG00000100722	60.2465	87.3561
15.6437	14.9292	16.8593	18.8941	25.5445	25.3028	24.5734	ENSG00000100726	16.5816	25.1402
91.1681	95.9306	92.7714	87.4783	125.23	120.73	116.563	ENSG00000100731	91.8371	120.841
21.8956	20.8095	20.0827	19.1747	18.7158	19.6969	20.2671	ENSG00000100744	20.4906	19.56
30.4234	30.5759	28.5395	28.0552	41.5646	40.0903	42.0594	ENSG00000100749	29.3985	41.2381
48.3431	51.2549	49.3374	50.5965	60.9625	65.2996	65.6134	ENSG00000100764	49.883	63.9585
7.03222	6.73769	6.40146	6.1074	8.50129	7.88216	9.0774	ENSG00000100784	6.5697	8.48695
161.397	162.953	151.362	147.668	148.533	142.006	141.348	ENSG00000100796	155.845	143.963
7.64534	6.42084	6.95378	6.44191	5.7812	5.2661	6.15762	ENSG00000100802	6.86547	5.73498
167.176	176.503	153.943	170.532	215.569	225.737	229.928	ENSG00000100804	167.039	223.745
196.503	195.095	179.395	169.68	147.697	142.091	145.809	ENSG00000100811	185.168	145.199
180.831	178.069	192.171	191.131	204.218	196.086	198.691	ENSG00000100813	185.551	199.665
88.6413	80.3304	74.1103	76.6231	28.1265	26.1182	26.2535	ENSG00000100814	79.9263	26.8327
125.595	129.06	122.334	119.224	123.289	119.43	115.119	ENSG00000100815	124.053	119.279
226.081	244.588	228.162	224.064	207.238	219.444	222.139	ENSG00000100823	230.724	216.274
15.9224	14.4073	20.6712	19.0991	22.9056	20.9285	22.4774	ENSG00000100836	17.525	22.1038
190.232	189.037	175.873	172.388	160.315	149.863	155.229	ENSG00000100852	181.883	155.136
21.1338	20.9679	19.4579	20.34	24.1641	20.5888	23.2929	ENSG00000100865	20.4749	22.6819
1.7	1.66811	1.67506	1.37039	2.74445	2.27631	3.46621	ENSG00000100867	1.60339	2.82899
212.267	188.031	174.56	171.924	120.179	117.035	119.319	ENSG00000100883	186.696	118.844
177.71	190.463	180.78	168.601	221.773	211.689	208.299	ENSG00000100888	179.389	213.92
25.3327	26.7551	20.6531	20.1674	10.8398	11.9846	10.6596	ENSG00000100889	23.2271	11.1613
8.41637	8.65742	7.14392	7.96336	9.26454	9.69132	8.64514	ENSG00000100890	8.04527	9.20034
101.702	96.5177	87.6194	94.1036	70.2514	69.3342	70.8331	ENSG00000100897	94.9858	70.1395
11.6956	11.6395	12.0333	12.2688	13.8684	14.3883	13.6773	ENSG00000100902	11.9093	13.978
24.9611	25.6275	23.9579	24.7102	44.2603	50.3082	46.6593	ENSG00000100906	24.8142	47.076
22.5273	22.7106	21.9298	24.2354	19.5522	20.5038	20.3324	ENSG00000100908	22.8508	20.1295
220.21	229.165	203.588	219.403	152.715	164.727	166.99	ENSG00000100911	218.091	161.477
9.48468	10.0739	9.58861	8.83739	20.1287	20.4359	20.4955	ENSG00000100916	9.49615	20.3533
5.5366	3.72763	4.65396	5.36286	5.82992	5.0028	4.41228	ENSG00000100918	4.82026	5.08167
5.37868	5.09753	5.70427	6.09661	4.72565	4.5951	5.51332	ENSG00000100926	5.56927	4.94469
207.567	207.983	178.942	175.992	108.219	111.268	109.043	ENSG00000100934	192.621	109.51
85.2599	83.7226	74.6988	80.4537	81.692	86.5849	86.0844	ENSG00000100938	81.0338	84.7871
134.523	136.897	147.569	137.967	136.41	133.377	132.393	ENSG00000100941	139.239	134.06
6.97649	6.51403	6.31997	6.84115	10.9047	11.6279	11.3284	ENSG00000100949	6.66291	11.287
45.0452	46.0922	41.2156	42.7087	32.5274	31.1379	28.5616	ENSG00000100968	43.7654	30.7423
45.8627	44.8714	39.4138	42.7626	31.074	32.6158	29.5892	ENSG00000100982	43.2276	31.093
59.0911	61.3288	58.0749	65.5629	94.6997	97.4144	96.2139	ENSG00000100983	61.0144	96.1093
71.2605	70.182	66.2963	68.4763	68.6924	72.6552	75.7918	ENSG00000100991	69.0538	72.3798
118.247	118.632	104.37	109.545	109.136	114.657	109.859	ENSG00000100994	112.698	111.217
44.4507	41.7215	41.1794	44.2841	43.4646	46.5116	46.0476	ENSG00000100997	42.9089	45.3413
6.20545	6.97067	5.52319	7.05696	0.186752	0.220836	0.163116	ENSG00000101000	6.43907	0.190235
31.3431	33.1014	30.5224	31.8966	41.7838	41.9504	42.1655	ENSG00000101003	31.7159	41.9666
34.1578	35.9157	33.2478	32.5656	22.2073	21.0134	22.2572	ENSG00000101004	33.9717	21.826
17.0278	16.0474	17.0132	16.4015	12.5286	12.4603	12.0298	ENSG00000101017	16.6225	12.3396
48.0922	46.6513	41.9762	48.9348	49.7898	54.0964	51.2673	ENSG00000101019	46.4136	51.7179
420.15	430.047	437.681	435.093	133.317	125.52	132.197	ENSG00000101040	430.743	130.345
16.2289	16.3643	14.976	15.6138	21.3872	21.0984	21.9717	ENSG00000101052	15.7958	21.4858
27.9988	32.654	28.8383	31.4218	66.8898	67.6014	66.535	ENSG00000101057	30.2282	67.0087
92.032	95.8467	85.7995	88.2984	65.5501	68.4253	68.9817	ENSG00000101079	90.4941	67.6524
4.43114	4.42656	4.43666	4.40251	6.09787	7.55091	8.36784	ENSG00000101084	4.42422	7.33887
0.557376	0.997141	0.624754	0.766123	3.63761	3.3805	3.58855	ENSG00000101096	0.736348	3.53555
6.159	6.21582	6.20227	7.00301	24.9842	27.1374	26.0088	ENSG00000101098	6.39503	26.0435
24.5524	17.6224	24.8091	28.1415	16.5073	15.6624	14.0443	ENSG00000101104	23.7813	15.4047
74.0381	76.2394	71.1948	67.203	71.0065	70.0986	69.4955	ENSG00000101109	72.1688	70.2002
66.9687	61.3568	64.7571	65.2499	108.203	110.826	107.2	ENSG00000101115	64.5831	108.743
164.732	179.42	158.361	162.526	181.605	180.177	177.054	ENSG00000101126	166.26	179.612
32.8201	33.1293	28.4037	27.9797	46.6881	46.4946	47.6461	ENSG00000101132	30.5832	46.9429
0.0743168	0	0.0181088	0.0323714	3.11795	2.53113	2.99318	ENSG00000101134	0.0311992	2.88075
32.5972	33.0454	30.631	31.0118	29.9129	29.3628	27.9091	ENSG00000101138	31.8214	29.0616
4.84917	5.99217	4.9437	5.43839	34.0539	33.6861	34.7029	ENSG00000101144	5.30586	34.1476
23.2519	21.7787	22.0927	20.6961	32.3163	30.1951	30.413	ENSG00000101146	21.9548	30.9748
73.5364	70.3124	60.4381	66.6203	83.527	88.0203	88.4414	ENSG00000101150	67.7268	86.6629
85.5014	90.6653	81.3176	87.1762	90.5993	92.9467	91.5325	ENSG00000101152	86.1651	91.6928
2.47103	2.10611	2.85214	2.28758	1.72137	1.12966	1.13366	ENSG00000101160	2.42921	1.32823
112.376	108.791	104.931	106.124	108.657	105.483	113.431	ENSG00000101161	108.056	109.191
71.5949	71.673	64.0599	68.0339	67.3202	68.179	73.6631	ENSG00000101166	68.8404	69.7208
25.212	24.6676	23.9761	25.4115	28.6868	29.7195	28.9368	ENSG00000101181	24.8168	29.1143
78.4692	79.4824	78.6013	80.1192	122.388	129.563	133.967	ENSG00000101182	79.168	128.639
1.64426	1.51901	1.60263	2.40627	5.43206	5.42748	5.24418	ENSG00000101187	1.79304	5.3679
41.3201	42.8212	35.9822	42.4281	49.1402	48.0065	51.2592	ENSG00000101189	40.6379	49.4686
32.0398	33.6512	29.3544	32.5009	43.4971	42.7319	42.4183	ENSG00000101190	31.8866	42.8824
121.703	130.122	128.726	131.482	136.946	135.05	129.914	ENSG00000101191	128.008	133.97
102.492	101.531	88.0903	94.9777	96.2749	96.6754	98.9216	ENSG00000101193	96.7728	97.2906
99.3429	86.5463	83.545	88.6868	77.8189	74.8636	68.9001	ENSG00000101199	89.5302	73.8609
133.129	132.834	128.645	137.06	276.077	278.279	282.248	ENSG00000101210	132.917	278.868
20.4836	21.4059	21.7396	22.4226	22.6133	20.266	21.9228	ENSG00000101216	21.5129	21.6007
14.2688	15.8424	12.9931	15.4735	18.6184	19.7139	19.37	ENSG00000101220	14.6445	19.2341
60.884	60.546	55.8023	59.3368	49.5949	51.4634	56.0792	ENSG00000101224	59.1423	52.3792
12.2251	13.2145	12.3593	12.7543	7.17779	7.1517	7.03029	ENSG00000101236	12.6383	7.11993
30.795	29.644	29.5355	30.8176	26.2752	27.044	25.5439	ENSG00000101246	30.198	26.2877
10.4415	9.65456	11.0735	10.4344	12.2201	11.2966	11.0429	ENSG00000101247	10.401	11.5199
13.089	12.441	9.43469	9.52798	4.69317	4.05999	5.0729	ENSG00000101255	11.1232	4.60869
3.72513	4.96707	4.84411	5.84843	22.5808	23.5191	22.8199	ENSG00000101265	4.84618	22.9733
199.503	194.908	185.479	181.647	180.728	181.332	187.591	ENSG00000101266	190.384	183.217
109.469	118.315	112.175	116.656	137.092	135.679	140.704	ENSG00000101290	114.154	137.825
74.549	73.5089	69.1304	72.3716	78.6065	76.7916	79.8778	ENSG00000101294	72.39	78.4253
11.9371	12.6833	10.8381	12.1069	10.2551	11.2796	11.4181	ENSG00000101298	11.8914	10.9843
82.4359	83.0423	72.2179	77.8316	89.3245	92.1737	94.542	ENSG00000101310	78.8819	92.0134
2.55464	2.6373	3.16904	2.58971	0.219231	0.0764434	0.130493	ENSG00000101331	2.73767	0.142056
173.892	184.583	186.684	184.085	296.206	284.905	280.894	ENSG00000101333	182.311	287.335
375.968	393.172	376.636	405.991	216.836	231.131	235.963	ENSG00000101335	387.942	227.977
81.1911	82.1663	75.9574	77.7885	57.0488	63.0063	64.0801	ENSG00000101337	79.2758	61.3784
56.9824	61.3102	53.258	51.4813	56.5454	58.1225	59.0479	ENSG00000101343	55.758	57.9053
81.7206	85.9498	80.4121	84.2627	87.6275	89.2519	90.8474	ENSG00000101346	83.0863	89.2423
64.1911	66.3891	61.3888	67.9691	146.219	146.185	144.537	ENSG00000101347	64.9845	145.647
65.0179	67.349	62.4844	61.9049	70.0809	69.4786	71.1919	ENSG00000101350	64.189	70.2504
113.63	111.717	110.545	119.202	165.057	158.943	156.844	ENSG00000101361	113.774	160.281
15.4858	14.1557	13.5907	15.139	19.0487	20.8266	19.998	ENSG00000101363	14.5928	19.9578
92.1249	90.5814	83.9705	89.6903	107.163	108.337	109.018	ENSG00000101365	89.0918	108.173
180.673	183.716	168.312	181.701	244.426	243.302	245.465	ENSG00000101367	178.601	244.398
6.06611	6.31833	6.65499	5.44918	22.4022	23.6465	22.6813	ENSG00000101384	6.12215	22.91
15.4393	15.7865	15.5011	16.3583	20.8919	20.869	23.2359	ENSG00000101391	15.7713	21.6656
55.9234	56.8184	53.3848	60.1137	37.0744	40.4555	40.9584	ENSG00000101400	56.5601	39.4961
31.0551	30.1193	26.7829	27.5157	31.4231	31.3333	31.8647	ENSG00000101407	28.8682	31.5404
25.2491	25.9909	25.5153	30.5262	28.1753	30.9851	30.8452	ENSG00000101412	26.8204	30.0018
40.1775	46.0735	39.3866	42.2878	43.2454	42.3072	45.0771	ENSG00000101413	41.9814	43.5432
24.4967	26.1586	22.1742	24.9799	24.221	22.8056	26.596	ENSG00000101417	24.4524	24.5409
104.88	111.158	98.9012	104.614	111.329	115.149	121.733	ENSG00000101421	104.888	116.07
24.7846	24.4999	21.0153	27.3862	20.965	23.6125	23.0238	ENSG00000101439	24.4215	22.5338
6.80927	6.77497	6.80891	5.98871	8.19275	8.06053	8.94691	ENSG00000101442	6.59546	8.40006
172.889	175.944	158.425	178.226	192.111	191.185	199.279	ENSG00000101444	171.371	194.192
0.771036	0.913269	0.733407	0.485571	2.58205	2.39523	2.47936	ENSG00000101445	0.725821	2.48555
18.3284	19.421	17.9277	19.6926	19.3492	18.4738	19.37	ENSG00000101447	18.8424	19.0643
17.2136	18.0604	16.9317	16.4123	24.3103	23.1878	24.9812	ENSG00000101452	17.1545	24.1598
29.4201	29.2433	28.8745	29.2961	34.3787	33.9069	35.8692	ENSG00000101457	29.2085	34.7183
20.3442	21.8626	19.0233	19.6279	12.8291	13.539	13.0737	ENSG00000101460	20.2145	13.1473
16.0153	18.0417	17.7104	17.4913	14.5342	16.1975	16.2137	ENSG00000101464	17.3147	15.6485
13.3306	11.9377	11.816	11.2221	11.9278	10.7191	10.0887	ENSG00000101473	12.0766	10.9119
124.638	131.921	108.091	121.155	111.605	107.14	114.817	ENSG00000101474	121.452	111.187
59.1468	58.6077	51.5105	52.4201	61.2873	61.9786	58.9501	ENSG00000101544	55.4213	60.7386
6.35408	4.79001	6.78175	6.98143	8.31454	7.30459	7.82956	ENSG00000101546	6.22682	7.81623
124.657	125.565	115.136	114.767	142.281	140.52	140.117	ENSG00000101557	120.031	140.972
86.8113	84.5427	80.0138	82.4931	75.4398	75.56	73.6958	ENSG00000101558	83.4652	74.8985
12.959	13.9227	10.7838	12.9162	13.706	13.1143	14.028	ENSG00000101574	12.6454	13.6161
41.7846	43.2592	40.6814	41.4893	23.612	21.2173	22.4774	ENSG00000101577	41.8036	22.4356
249.203	256.601	251.278	236.214	225.037	213.082	214.073	ENSG00000101596	248.324	217.397
10.0978	9.99005	8.92764	8.69711	6.96668	7.50844	6.36152	ENSG00000101605	9.42815	6.94554
157.737	157.334	146.917	150.495	173.184	172.38	170.024	ENSG00000101608	153.121	171.863
14.6311	12.3478	10.9558	12.722	14.3312	14.9999	13.7425	ENSG00000101624	12.6642	14.3579
99.4358	102.23	92.3096	92.6361	77.7783	74.4559	75.2209	ENSG00000101639	96.653	75.8184
203.08	195.179	171.128	166.68	98.2236	96.2252	101.205	ENSG00000101654	184.017	98.5514
2.11803	3.4667	3.25958	3.19398	13.8359	15.586	13.8812	ENSG00000101665	3.00957	14.4343
104.229	109.257	104.026	101.894	68.4407	64.8835	65.0506	ENSG00000101745	104.852	66.1249
31.3617	30.4827	29.6894	30.6125	26.0804	24.36	25.1688	ENSG00000101751	30.5366	25.203
396.982	412.332	365.78	361.103	427.752	409.21	407.162	ENSG00000101752	384.049	414.708
39.5458	38.6369	36.8786	37.7774	61.3035	56.6446	60.1164	ENSG00000101773	38.2097	59.3548
43.5032	43.2871	42.7458	39.9139	32.8847	30.5179	31.6282	ENSG00000101782	42.3625	31.6769
13.2934	13.727	14.1882	15.3117	24.8299	25.6765	25.9436	ENSG00000101811	14.1301	25.4833
31.5103	29.1408	26.6562	28.012	24.1073	24.1476	25.9925	ENSG00000101843	28.8298	24.7491
8.89943	7.79075	7.11676	6.88432	8.03847	8.5022	7.96005	ENSG00000101844	7.67281	8.16691
4.68196	4.32405	3.73041	4.19749	18.3017	20.1556	21.1154	ENSG00000101846	4.23348	19.8576
104.833	102.939	95.6688	95.7438	77.9163	78.5159	79.258	ENSG00000101849	99.796	78.5634
739.359	755.47	646.475	729.241	102.064	102.646	109.32	ENSG00000101856	717.636	104.677
51.8452	53.2492	50.596	55.3011	81.5458	78.5328	78.8665	ENSG00000101868	52.7479	79.6484
15.2071	15.0317	14.1973	13.1752	10.1009	10.2264	10.472	ENSG00000101871	14.4028	10.2664
37.7436	40.1466	35.3122	34.7561	32.8116	31.5541	33.5366	ENSG00000101882	36.9896	32.6341
63.4108	64.8608	55.8204	61.6675	38.8689	37.16	37.3943	ENSG00000101888	61.4399	37.8077
99.7795	101.298	93.7402	98.1716	79.5484	72.7062	75.7918	ENSG00000101901	98.2474	76.0154
102.381	104.392	91.7664	102.294	167.736	166.774	172.993	ENSG00000101911	100.208	169.168
14.659	13.0933	11.5081	11.4918	17.709	16.928	18.8399	ENSG00000101928	12.6881	17.8256
6.05682	5.4703	6.19321	5.79448	13.4543	12.3923	12.0461	ENSG00000101935	5.8787	12.6309
80.1228	80.7032	74.2914	79.2236	56.4073	56.8059	58.1345	ENSG00000101940	78.5852	57.1159
8.01692	9.83163	9.4528	9.26901	10.0765	12.3074	10.6433	ENSG00000101945	9.14259	11.0091
0.167213	0.316849	0.30785	0.0755333	3.4265	3.80518	3.5233	ENSG00000101955	0.216861	3.585
87.7588	89.6961	83.0651	81.6407	86.4826	83.8074	84.7713	ENSG00000101966	85.5402	85.0205
348.592	361.207	331.608	324.426	380.041	367.931	375.737	ENSG00000101972	341.458	374.57
73.3413	70.6293	64.9744	65.9082	35.1419	35.9879	34.7518	ENSG00000101974	68.7133	35.2939
13.7022	14.2489	14.2064	14.5132	15.0376	12.7915	13.4897	ENSG00000101986	14.1676	13.7729
19.536	19.1414	17.0857	18.4409	16.6047	17.7603	15.8304	ENSG00000101997	18.551	16.7318
43.5961	45.4305	47.4903	47.4457	45.0804	45.2885	49.3018	ENSG00000102003	45.9906	46.5569
8.34206	9.09542	7.07149	8.9345	9.43506	9.43651	9.40363	ENSG00000102007	8.36087	9.42507
31.9283	28.0038	31.618	31.2492	32.4706	33.6776	33.2756	ENSG00000102030	30.6998	33.1413
194.348	211.953	182.455	192.545	226.726	227.011	230.825	ENSG00000102038	195.325	228.187
6.16829	7.37139	6.29281	6.37716	9.54061	9.58091	8.62883	ENSG00000102053	6.55241	9.25012
220.08	231.998	210.062	222.963	266.252	271.425	273.317	ENSG00000102054	221.276	270.331
3.79015	3.13121	2.59861	2.81631	3.8812	4.84141	4.20023	ENSG00000102057	3.08407	4.30762
4.9142	4.29609	3.44067	4.70464	6.75556	6.46371	6.01082	ENSG00000102078	4.3389	6.41003
82.6495	85.9778	82.9021	78.4251	106.36	100.795	106.066	ENSG00000102081	82.4886	104.407
11.3054	10.7542	10.0323	10.812	8.46881	8.7825	9.72986	ENSG00000102096	10.726	8.99372
20.9573	20.8188	18.0545	18.1927	15.6304	15.0593	14.1992	ENSG00000102098	19.5058	14.963
21.7748	22.2726	19.3674	21.1385	14.4124	15.8153	15.5449	ENSG00000102100	21.1383	15.2575
25.3792	25.7952	22.3915	25.4115	20.8757	22.8905	23.2114	ENSG00000102103	24.7444	22.3259
9.21528	8.17283	8.8371	11.3084	9.80044	10.3878	9.72171	ENSG00000102109	9.3834	9.96998
78.9244	77.9727	69.7823	75.6627	67.921	68.4253	71.2001	ENSG00000102119	75.5855	69.1821
23.1961	19.6726	22.636	23.4908	21.4116	17.8878	19.1498	ENSG00000102125	22.2489	19.483
1744.28	1769.31	1522.08	1869.21	1009.33	965.54	1051.1	ENSG00000102144	1726.22	1008.66
83.2533	84.9154	78.6194	78.7164	88.204	88.9546	87.0468	ENSG00000102158	81.3761	88.0685
70.5823	75.5032	68.6957	70.6991	61.7095	60.747	66.8938	ENSG00000102172	71.3701	63.1168
59.2119	56.5109	48.7308	58.5383	68.2377	69.9542	70.1398	ENSG00000102178	55.748	69.4439
124.416	125.901	115.706	126.745	108.389	110.529	111.539	ENSG00000102181	123.192	110.152
217.822	236.145	224.25	210.015	155.354	151.205	155.172	ENSG00000102189	222.058	153.91
14.8262	15.1062	14.2245	14.0168	17.2624	15.5945	17.9183	ENSG00000102218	14.5434	16.925
18.6814	20.6324	18.0002	18.1819	25.6825	26.0417	27.3953	ENSG00000102221	18.874	26.3732
152.256	155.181	136.549	144.603	119.619	116.806	120.926	ENSG00000102225	147.148	119.117
182.327	180.091	165.723	169.41	249.388	244.61	246.957	ENSG00000102226	174.388	246.985
119.028	131.511	112.745	119.148	142.224	149.506	150.874	ENSG00000102241	120.608	147.535
37.8272	41.4419	37.7387	38.6838	21.7364	21.9308	21.3845	ENSG00000102302	38.9229	21.6839
23.4934	26.0189	24.9901	29.1558	48.7099	50.5121	50.4273	ENSG00000102309	25.9146	49.8831
8.36992	8.93699	8.20329	8.74028	5.95172	5.83518	6.52464	ENSG00000102312	8.56262	6.10384
131.522	134.521	123.113	134.223	118.742	122.87	130.697	ENSG00000102316	130.845	124.103
191.867	206.939	200.501	213.964	246.74	246.343	248.295	ENSG00000102317	203.318	247.126
4.31037	4.77137	4.78072	4.85571	12.3338	11.7213	11.1571	ENSG00000102362	4.67954	11.7374
17.6967	18.0324	17.7014	16.7576	21.6633	21.6165	21.2458	ENSG00000102384	17.547	21.5085
22.1743	24.3228	24.0304	24.5699	22.8244	22.6442	26.1149	ENSG00000102390	23.7743	23.8612
16.5912	16.7091	14.143	13.9844	13.2269	13.5135	14.3542	ENSG00000102393	15.3569	13.6982
0.250819	0.335487	0.362176	0.23739	4.18163	3.04075	4.36335	ENSG00000102466	0.296468	3.86191
24.5988	25.6927	22.1108	25.1202	19.9744	20.1641	20.6423	ENSG00000102471	24.3806	20.2603
128.196	130.542	120.279	115.695	90.2258	92.2417	90.5212	ENSG00000102531	123.678	90.9962
6.17758	6.73769	7.10771	7.31593	6.86924	6.46371	7.47886	ENSG00000102543	6.83473	6.93727
33.3125	30.3988	28.6481	27.0625	14.7778	15.5435	15.3329	ENSG00000102547	29.8555	15.2181
38.9884	39.4383	35.8102	35.7488	6.17907	5.5379	5.45623	ENSG00000102554	37.4964	5.7244
114.188	114.438	99.4354	106.157	96.689	91.8255	94.5175	ENSG00000102572	108.554	94.344
112.413	111.484	94.5098	89.5393	75.7646	76.3415	74.7642	ENSG00000102580	101.987	75.6234
55.0316	55.2155	51.3928	52.1611	46.3065	43.4114	41.9616	ENSG00000102595	53.4502	43.8931
46.7174	44.89	43.8143	46.1292	38.9257	41.22	39.0255	ENSG00000102606	45.3877	39.7237
110.964	102.966	106.109	107.3	92.4262	89.5577	86.4922	ENSG00000102699	106.835	89.492
47.5813	47.3595	42.8998	42.126	58.4373	56.3643	57.1395	ENSG00000102710	44.9916	57.3137
18.765	19.6446	17.973	19.3473	17.1893	17.8113	17.9998	ENSG00000102738	18.9325	17.6668
45.9835	45.4678	44.2398	46.658	48.6612	50.5291	52.1237	ENSG00000102743	45.5873	50.438
105.548	110.068	98.6115	100.146	98.0288	97.7796	98.3997	ENSG00000102753	103.593	98.0693
42.184	43.6506	41.5507	41.867	43.8137	39.9459	40.4935	ENSG00000102763	42.3131	41.4177
15.4207	16.8955	15.474	12.8838	28.9385	26.2116	27.224	ENSG00000102780	15.1685	27.458
38.942	38.6183	35.7196	35.4035	28.3133	29.1759	27.9417	ENSG00000102781	37.1708	28.477
77.9583	79.1935	76.555	78.4251	52.8509	51.3869	48.894	ENSG00000102786	78.033	51.044
2.04371	2.40432	2.62578	2.62208	2.72821	2.00452	1.98186	ENSG00000102796	2.42397	2.23819
57.7441	54.9919	53.1041	53.92	80.9693	76.8766	74.9517	ENSG00000102804	54.94	77.5992
5.55518	6.29038	5.71333	5.56788	4.54701	5.01978	4.93426	ENSG00000102805	5.78169	4.83368
0.167213	0.410039	0.253523	0.258971	119.611	112.44	116.302	ENSG00000102837	0.272437	116.117
49.4021	48.133	49.8716	49.5282	49.668	50.1723	46.9855	ENSG00000102858	49.2337	48.942
51.9288	55.6349	54.417	52.4093	83.592	82.2361	81.876	ENSG00000102870	53.5975	82.568
6.6978	6.76565	6.41957	7.67202	8.49317	8.19643	9.65646	ENSG00000102871	6.88876	8.78202
4.11529	2.80504	4.33706	3.57164	1.99744	1.87711	1.54145	ENSG00000102878	3.70726	1.80533
5.00709	5.43302	5.21534	5.7729	6.88548	7.7038	7.34021	ENSG00000102879	5.35709	7.30983
22.8431	22.8597	20.8161	23.6851	19.3898	19.7734	18.5789	ENSG00000102882	22.551	19.2473
2.63824	2.27385	2.83403	3.48532	3.30471	2.78594	2.52014	ENSG00000102890	2.80786	2.87026
74.9484	77.4136	75.3779	73.9794	86.9535	83.1959	84.388	ENSG00000102893	75.4298	84.8458
18.7928	19.2719	17.2577	18.9912	21.3141	20.5208	21.6373	ENSG00000102897	18.5784	21.1574
41.9054	42.467	41.7498	46.9493	57.4385	59.8976	58.8522	ENSG00000102898	43.2679	58.7295
970.019	1002.91	921.204	1020.44	420.42	416.999	427.657	ENSG00000102900	978.644	421.692
22.2857	21.9651	22.0656	24.5375	24.5782	23.1029	21.8004	ENSG00000102901	22.7135	23.1605
273.309	294.362	280.813	244.976	178.738	171.055	168.678	ENSG00000102908	273.365	172.824
208.384	212.708	197.404	197.045	127.869	121.197	124.939	ENSG00000102910	203.885	124.668
189.238	198.049	191.075	195.599	95.4873	93.8555	94.1342	ENSG00000102921	193.49	94.4923
1.15191	1.55629	1.32194	1.34881	3.4265	4.13644	4.09421	ENSG00000102924	1.34474	3.88572
2.28524	2.11543	2.5805	2.19046	2.19231	3.63531	2.6017	ENSG00000102934	2.29291	2.80977
36.6103	38.1337	33.619	34.8532	38.5035	37.9074	37.3372	ENSG00000102967	35.804	37.916
90.4992	91.5692	90.2724	85.741	99.0518	88.1817	94.86	ENSG00000102974	89.5205	94.0312
15.8666	16.5414	15.4921	17.0058	13.3893	14.2779	13.9138	ENSG00000102977	16.2265	13.8603
45.1567	43.4549	37.8836	41.6404	47.7761	51.2595	48.8858	ENSG00000102978	42.0339	49.3072
1.43989	1.13693	1.20424	1.60778	3.26411	3.33803	2.64248	ENSG00000102981	1.34721	3.08154
4.57048	4.61294	4.95276	5.4276	6.32522	5.9371	6.0516	ENSG00000102984	4.89095	6.10464
16.9256	18.0604	16.7054	16.8979	45.8274	48.9068	49.4975	ENSG00000102996	17.1473	48.0772
15.6344	17.231	16.4518	16.9518	26.5513	30.5179	27.8357	ENSG00000103005	16.5673	28.3016
138.805	139.497	123.04	131.406	156.279	166.052	169.885	ENSG00000103018	133.187	164.072
5.28578	7.12909	5.8582	6.88432	11.4731	11.9252	12.5191	ENSG00000103021	6.28935	11.9725
38.3939	37.5838	34.0627	40.7556	38.8607	43.5303	41.9126	ENSG00000103024	37.699	41.4345
62.1567	59.3346	55.4582	61.3006	75.5292	79.637	77.2435	ENSG00000103035	59.5625	77.4699
13.7114	12.1055	13.2738	12.2148	15.874	13.6239	14.7783	ENSG00000103042	12.8264	14.7587
27.9059	31.1164	29.3	28.1847	39.0312	40.9397	40.5098	ENSG00000103043	29.1268	40.1603
3.34425	2.60002	3.38635	3.44216	8.12779	8.28986	7.98452	ENSG00000103044	3.1932	8.13406
25.1376	23.7823	22.9348	23.6851	23.9368	25.8888	25.5684	ENSG00000103047	23.8849	25.1313
69.6534	68.5325	61.588	65.4765	89.292	88.1138	90.7658	ENSG00000103051	66.3126	89.3905
2.99125	2.25522	2.6801	3.01054	1.90812	1.54586	1.8269	ENSG00000103056	2.73428	1.76029
10.5251	11.2481	10.7114	11.0279	11.8222	12.0186	13.1227	ENSG00000103061	10.8781	12.3212
8.41637	7.67892	9.20833	8.75107	13.6167	13.488	12.7964	ENSG00000103064	8.51367	13.3004
16.6377	17.0446	14.1792	15.8296	10.3769	11.7043	10.8309	ENSG00000103066	15.9228	10.9707
47.7671	44.7782	42.1392	47.6183	50.3176	50.648	48.1763	ENSG00000103091	45.5757	49.714
45.9649	43.8463	42.2207	41.9857	45.0642	42.9187	42.4998	ENSG00000103111	43.5044	43.4942
24.7568	22.7945	21.5042	23.0376	29.0035	29.9998	30.519	ENSG00000103121	23.0233	29.8407
98.6276	98.1392	87.2935	90.4241	60.8001	58.9039	61.3642	ENSG00000103126	93.6211	60.3561
23.8835	21.3034	21.5947	24.8612	18.8214	19.8668	18.848	ENSG00000103145	22.9107	19.1787
21.7098	20.6138	21.6943	21.9802	19.7714	20.4444	20.7402	ENSG00000103148	21.4995	20.3186
13.2284	12.618	13.5725	13.7255	13.6735	14.2864	13.1879	ENSG00000103150	13.2861	13.716
11.7792	11.5929	10.3673	10.9955	12.0658	11.2966	11.7117	ENSG00000103152	11.1837	11.6914
37.2884	37.8261	34.9228	34.3568	38.2761	36.1407	37.745	ENSG00000103160	36.0986	37.3873
14.2502	12.4596	13.7989	13.4665	15.3381	14.7621	12.8046	ENSG00000103168	13.4938	14.3016
6.99506	8.1076	7.28879	8.6	7.04787	7.65283	6.45939	ENSG00000103174	7.74786	7.05336
510.12	541.774	495.384	561.913	271.879	273.464	287.492	ENSG00000103187	527.298	277.611
118.758	116.498	108.291	111.196	89.0809	89.8125	89.7137	ENSG00000103194	113.686	89.5357
56.2949	53.6126	55.3586	56.2831	60.0125	65.3761	62.5631	ENSG00000103197	55.3873	62.6506
14.6032	14.6775	15.0937	16.0454	13.2188	13.6239	13.8567	ENSG00000103199	15.105	13.5665
81.7763	88.4194	85.9897	94.3087	185.177	190.48	186.98	ENSG00000103202	87.6235	187.546
109.106	114.093	107.892	108.023	85.9548	88.8357	86.8592	ENSG00000103222	109.779	87.2166
[truncated: 9,908 more rows]

## Sheet: WT vs KO DEG p 0.05
	Genes	KO_mean	WT_mean	theta	prob	log2FC	length	GC	Chrom	GeneStart	GeneEnd	Biotype	hgnc_symbol	entrezgene_id
1	ENSG00000000003	5.59389	22.1225	-5.55127	1	-1.98359	4536	40.4	X	100627108	100639991	protein_coding	TSPAN6	7105
2	ENSG00000000419	58.5254	94.6823	-4.38236	1	-0.69403	9276	40.2	20	50934867	50959140	protein_coding	DPM1	8813
3	ENSG00000000457	6.12629	6.61578	-0.357368	0.960264	-0.110898	6883	40.14	1	169849631	169894267	protein_coding	SCYL3	57147
4	ENSG00000000460	3.39234	4.48322	-0.861383	0.997075	-0.402257	5970	39.22	1	169662007	169854080	protein_coding	C1orf112	55732
5	ENSG00000000971	546.647	50.8606	21.0142	1	3.42599	15284	35.08	1	196651754	196752476	protein_coding	CFH	3075
6	ENSG00000001460	4.48079	6.99368	-1.75397	1	-0.642297	8511	44.09	1	24356999	24416934	protein_coding	STPG1	90529
7	ENSG00000001461	38.5848	43.6913	-0.747184	0.994014	-0.179316	9396	44.99	1	24415802	24472976	protein_coding	NIPAL3	57185
8	ENSG00000001497	66.6413	78.3602	-1.44752	0.999977	-0.233704	12555	42.78	X	65438549	65534810	protein_coding	LAS1L	81887
9	ENSG00000001561	1.70229	21.5049	-9.70592	1	-3.65912	4644	36.05	6	46129989	46146688	protein_coding	ENPP4	22875
10	ENSG00000001617	17.4982	13.1363	1.54242	0.999527	0.413649	4826	57.74	3	50155045	50189075	protein_coding	SEMA3F	6405
11	ENSG00000001626	0.446964	4.77209	-3.83175	1	-3.41639	16821	36.9	7	117287120	117715971	protein_coding	CFTR	1080
12	ENSG00000001629	112.357	118.511	-0.6277	0.990465	-0.076936	7389	36.83	7	92245974	92401383	protein_coding	ANKIB1	54467
13	ENSG00000001630	11.1202	12.0527	-0.436661	0.977646	-0.116174	4171	38.33	7	92084987	92134803	protein_coding	CYP51A1	1595
14	ENSG00000002016	25.7054	16.7721	2.22807	1	0.61601	4503	45.19	12	911736	990053	protein_coding	RAD52	5893
15	ENSG00000002330	3.24348	2.69587	0.571376	0.987333	0.266788	1708	53.92	11	64269830	64284704	protein_coding	BAD	572
16	ENSG00000002549	67.1333	85.6864	-2.46535	1	-0.352037	3779	44.16	4	17577198	17607972	protein_coding	LAP3	51056
17	ENSG00000002586	126.124	98.0412	2.05408	0.999987	0.363388	4858	47.38	X	2691187	2741309	protein_coding	CD99	4267
18	ENSG00000002834	529.417	212.664	13.0118	1	1.31583	7061	53.69	17	38869859	38921770	protein_coding	LASP1	3927
19	ENSG00000002919	18.074	23.2623	-1.39445	0.999853	-0.364079	4133	48.03	17	48103357	48123601	protein_coding	SNX11	29916
20	ENSG00000003056	52.6214	101.895	-5.94914	1	-0.953369	3585	42.37	12	8940361	8949761	protein_coding	M6PR	4074
21	ENSG00000003096	1.24	2.25384	-1.49175	0.999744	-0.862042	6928	36.56	X	117897813	118117340	protein_coding	KLHL13	90293
22	ENSG00000003249	12.0618	15.542	-1.22557	0.999613	-0.365727	4462	59.3	16	90004871	90019890	protein_coding	DBNDD1	79007
23	ENSG00000003393	74.1606	59.7221	2.12833	1	0.312388	33513	38.18	2	201700267	201782112	protein_coding	ALS2	57679
24	ENSG00000003402	71.376	101.3	-3.8141	1	-0.505121	22478	44.35	2	201116154	201176687	protein_coding	CFLAR	8837
25	ENSG00000003436	1.3955	4.27845	-3.82843	1	-1.61631	11714	36.6	2	187464230	187565760	protein_coding	TFPI	7035
26	ENSG00000003509	31.3431	29.6422	0.339505	0.953332	0.0804951	3651	38.97	2	37231631	37253403	protein_coding	NDUFAF7	55471
27	ENSG00000003756	45.7603	47.9023	-0.329268	0.952862	-0.0659965	10357	44.45	3	50088919	50119021	protein_coding	RBM5	10181
28	ENSG00000004059	62.5067	59.2501	0.460953	0.975836	0.0771932	1825	56.14	7	127588386	127591700	protein_coding	ARF5	381
29	ENSG00000004139	13.1666	15.365	-0.721193	0.993506	-0.22277	11105	51.55	17	28364356	28404049	protein_coding	SARM1	23098
30	ENSG00000004142	61.8852	80.5758	-2.10801	1	-0.380752	2670	49.87	17	28346633	28357527	protein_coding	POLDIP2	26073
31	ENSG00000004399	14.0268	37.0609	-6.51188	1	-1.40171	9557	58.3	3	129555214	129606676	protein_coding	PLXND1	23129
32	ENSG00000004455	282.687	181.642	5.65873	1	0.638106	17967	46.32	1	33007986	33080996	protein_coding	AK2	204
33	ENSG00000004478	195.157	181.229	1.04731	0.998654	0.106823	5163	51.53	12	2794970	2805423	protein_coding	FKBP4	2288
34	ENSG00000004487	128.666	137.18	-0.787193	0.996601	-0.0924317	18325	39.17	1	23019443	23083689	protein_coding	KDM1A	23028
35	ENSG00000004660	5.95916	11.0993	-3.07382	1	-0.897283	7433	57.17	17	3860315	3894891	protein_coding	CAMKK1	84254
36	ENSG00000004700	74.9879	54.908	2.66008	1	0.44964	3779	37.57	12	21468910	21501669	protein_coding	RECQL	5965
37	ENSG00000004766	17.9468	23.6	-1.50948	0.999723	-0.395059	9559	34.82	7	93232340	93361123	protein_coding	VPS50	55610
38	ENSG00000004777	9.64343	14.8755	-1.68882	1	-0.625322	5260	60.93	19	35774532	35788822	protein_coding	ARHGAP33	115703
39	ENSG00000004779	22.6334	36.0561	-3.22558	1	-0.671787	1548	48.72	16	23581014	23596316	protein_coding	NDUFAB1	4706
40	ENSG00000004864	22.0945	17.2368	1.37623	0.999805	0.358197	3710	39.76	7	96120220	96322147	protein_coding	SLC25A13	10165
41	ENSG00000004866	2.99892	4.46514	-1.31115	0.999672	-0.574262	6526	39.15	7	116953238	117230176	protein_coding	ST7	7982
42	ENSG00000004897	130.703	140.657	-0.823831	0.996969	-0.105885	6824	38.66	17	47117703	47189422	protein_coding	CDC27	996
43	ENSG00000004948	0.311799	3.53045	-5.06477	1	-3.50116	4222	35.2	7	93424486	93574730	protein_coding	CALCR	799
44	ENSG00000004961	17.871	30.006	-2.78634	1	-0.747626	2343	42.97	X	11111301	11123086	protein_coding	HCCS	3052
45	ENSG00000004975	48.8189	53.4277	-0.845907	0.996878	-0.130149	5321	55.13	17	7225342	7234517	protein_coding	DVL2	1856
46	ENSG00000005007	154.815	165.874	-0.891578	0.997334	-0.099547	8934	55.14	19	18831959	18868230	protein_coding	UPF1	5976
47	ENSG00000005020	28.4626	23.9632	1.11877	0.999075	0.248246	5361	36.94	7	26667068	26995239	protein_coding	SKAP2	8935
48	ENSG00000005059	33.4443	24.6312	1.82435	0.999955	0.44127	3555	41.01	4	109560209	109688719	protein_coding	MCUB	55013
49	ENSG00000005075	8.08695	12.5998	-1.90632	1	-0.639731	937	54.98	7	102473128	102478922	protein_coding	POLR2J	5439
50	ENSG00000005102	308.398	0.262515	21.65	1	10.1982	2674	51.6	17	43640389	43661922	protein_coding	MEOX1	4222
51	ENSG00000005108	1.92408	7.68437	-5.01419	1	-1.99776	10915	35.51	7	11370365	11832198	protein_coding	THSD7A	221981
52	ENSG00000005156	89.0623	61.3724	3.53785	1	0.537224	12901	47.21	17	34980512	35009743	protein_coding	LIG3	3980
53	ENSG00000005175	46.9423	52.229	-0.850554	0.996924	-0.153963	5350	36.55	12	47661249	47706030	protein_coding	RPAP3	79657
54	ENSG00000005189	10.0014	7.57941	1.31045	0.999399	0.40005	4111	39.89	16	20806429	20849665	protein_coding	REXO5	81691
55	ENSG00000005194	33.3369	58.2648	-3.54232	1	-0.805504	3383	44.27	16	57428187	57447420	protein_coding	CIAPIN1	57019
56	ENSG00000005206	12.0667	10.3129	0.598242	0.987253	0.226586	7419	61.04	19	2328615	2355095	protein_coding	SPPL2B	56928
57	ENSG00000005238	14.6727	12.2768	0.932357	0.997896	0.257197	6375	54.68	9	35104112	35116341	protein_coding	FAM214B	80256
58	ENSG00000005249	5.30635	4.14246	0.985765	0.998055	0.35723	4262	38.61	7	107044705	107161811	protein_coding	PRKAR2B	5577
59	ENSG00000005302	11.4737	16.1996	-1.72052	1	-0.497633	9780	42.85	X	11758159	11775772	protein_coding	MSL3	10943
60	ENSG00000005339	66.923	75.8761	-1.11786	0.999281	-0.181143	15479	45.01	16	3725054	3880713	protein_coding	CREBBP	1387
61	ENSG00000005448	28.5023	18.8297	2.48215	1	0.598064	2852	54.68	2	74421678	74425755	protein_coding	WDR54	84058
62	ENSG00000005469	14.4382	21.6403	-2.09385	1	-0.583827	4995	37.43	7	87345664	87399794	protein_coding	CROT	54677
63	ENSG00000005483	201.393	107.117	7.16445	1	0.91083	13704	39.74	7	104940943	105115019	protein_coding	KMT2E	55904
64	ENSG00000005486	14.5241	19.6477	-1.51568	0.999746	-0.435907	2390	47.79	7	75842602	75888926	protein_coding	RHBDD2	57414
65	ENSG00000005513	1.56995	6.98015	-6.02377	1	-2.15253	4470	64.99	16	981770	986979	protein_coding	SOX8	30812
66	ENSG00000005700	137.144	96.6082	3.43644	1	0.50547	8719	36.07	6	82169986	82247754	protein_coding	IBTK	25998
67	ENSG00000005801	16.0929	32.6372	-4.58325	1	-1.02009	11711	41.43	11	3339261	3379222	protein_coding	ZNF195	7748
68	ENSG00000005810	115.931	86.7376	2.45365	1	0.418539	34127	35.75	13	77042474	77327094	protein_coding	MYCBP2	23077
69	ENSG00000005812	31.5218	21.3217	2.54731	1	0.564026	7076	38.36	13	76992598	77027195	protein_coding	FBXL3	26224
70	ENSG00000005882	7.33683	8.32791	-0.600956	0.988611	-0.182797	5471	56.67	17	50094737	50112152	protein_coding	PDK2	5164
71	ENSG00000005884	23.7955	19.0176	1.32476	0.99966	0.32335	9802	52.64	17	50055968	50090481	protein_coding	ITGA3	3675
72	ENSG00000005889	312.438	126.926	9.76356	1	1.29958	9037	40.77	X	24149173	24216255	protein_coding	ZFX	7543
73	ENSG00000005893	95.9212	52.7915	5.23617	1	0.861545	9404	38.61	X	120426148	120469365	protein_coding	LAMP2	3920
74	ENSG00000006007	68.0272	73.4045	-0.643439	0.991731	-0.109757	4390	40.14	16	19501693	19522123	protein_coding	GDE1	51573
75	ENSG00000006015	18.4632	29.8572	-2.69681	1	-0.693423	3371	60.22	19	18588685	18592337	protein_coding	REX1BD	55049
76	ENSG00000006016	6.23274	4.14638	1.32302	0.999628	0.588013	2967	55.32	19	18572220	18607741	protein_coding	CRLF1	9244
77	ENSG00000006042	0.185403	10.2345	-12.9781	1	-5.78663	5187	48.47	17	32927910	32945106	protein_coding	TMEM98	26022
78	ENSG00000006047	4.43996	5.20368	-0.498646	0.981777	-0.228985	4631	58.02	17	7288263	7294639	protein_coding	YBX2	51087
79	ENSG00000006062	9.31352	5.24027	2.34164	1	0.829684	5668	49.97	17	45263119	45317029	protein_coding	MAP3K14	9020
80	ENSG00000006118	25.5194	32.9448	-1.61508	0.99988	-0.368456	7274	58.71	11	60924460	60937159	protein_coding	TMEM132A	54972
81	ENSG00000006125	358.822	246.49	4.73938	1	0.541743	7591	39.93	17	35578046	35726413	protein_coding	AP2B1	163
82	ENSG00000006194	67.6308	42.7294	3.13264	1	0.662451	8450	47.36	16	3283283	3301401	protein_coding	ZNF263	10127
83	ENSG00000006327	92.0563	45.617	5.68981	1	1.01294	1801	60.12	16	3018445	3022383	protein_coding	TNFRSF12A	51330
84	ENSG00000006432	29.8547	61.7353	-5.25976	1	-1.04814	12386	44.98	14	70722526	70809534	protein_coding	MAP3K9	4293
85	ENSG00000006453	49.9673	37.4425	2.09636	1	0.416307	4821	46.78	7	98291650	98401090	protein_coding	BAIAP2L1	55971
86	ENSG00000006459	70.6324	42.6389	3.48518	1	0.728161	9378	39.15	7	140084746	140176983	protein_coding	KDM7A	80853
87	ENSG00000006530	12.736	17.7538	-1.70408	1	-0.479216	10697	39.57	7	141551278	141655244	protein_coding	AGK	55750
88	ENSG00000006534	5.35112	1.11594	3.25053	1	2.26158	6622	58.4	11	68008578	68029282	protein_coding	ALDH3B1	221
89	ENSG00000006576	82.6024	57.8602	3.08964	1	0.513613	8665	37.66	7	77798773	77957503	protein_coding	PHTF2	57157
90	ENSG00000006607	55.1575	78.6347	-3.1851	1	-0.511608	14371	45.58	2	241356285	241494841	protein_coding	FARP2	9855
91	ENSG00000006625	17.9164	23.1728	-1.48515	0.999762	-0.371149	1594	40.54	7	30496621	30504841	protein_coding	GGCT	79017
92	ENSG00000006634	38.8948	35.5535	0.622718	0.98834	0.129586	4595	36.72	7	87876216	87909553	protein_coding	DBF4	10926
93	ENSG00000006638	9.94649	5.12973	1.99882	0.999841	0.955304	2827	55.81	19	3594507	3606875	protein_coding	TBXA2R	6915
94	ENSG00000006652	7.20185	5.41667	1.00637	0.99851	0.410963	7902	39.46	7	112422887	112481017	protein_coding	IFRD1	3475
95	ENSG00000006704	17.0611	18.0889	-0.322331	0.950393	-0.084393	6499	52.72	7	74453790	74602605	protein_coding	GTF2IRD1	9569
96	ENSG00000006712	36.807	57.6875	-3.38344	1	-0.648277	2850	52.37	19	39385629	39391154	protein_coding	PAF1	54623
97	ENSG00000006715	77.8738	98.4049	-2.77933	1	-0.337593	7752	38.35	7	38722974	38932394	protein_coding	VPS41	27072
98	ENSG00000006744	63.3596	81.1057	-2.31991	1	-0.356241	7002	48.02	17	12991612	13018065	protein_coding	ELAC2	60528
99	ENSG00000006747	1.42644	3.61799	-3.11878	1	-1.34277	11626	38.46	7	12570577	12660182	protein_coding	SCIN	85477
100	ENSG00000006756	30.6607	27.6525	0.691187	0.992559	0.14898	7026	48.88	X	2903972	2929349	protein_coding	ARSD	414
101	ENSG00000007047	71.4379	45.0691	4.44518	1	0.664549	6656	53.57	19	45079288	45305284	protein_coding	MARK4	57787
102	ENSG00000007080	46.9611	64.8033	-2.7314	1	-0.464602	1661	55.84	19	17933015	17943991	protein_coding	CCDC124	115098
103	ENSG00000007168	219.846	212.741	0.655133	0.990859	0.0473993	13771	42.4	17	2593210	2685615	protein_coding	PAFAH1B1	5048
104	ENSG00000007202	168.336	161.548	0.573769	0.987327	0.0593742	9232	46.75	17	28614446	28645454	protein_coding	KIAA0100	9703
105	ENSG00000007255	7.29377	8.18452	-0.514055	0.982946	-0.166232	933	56.86	19	45162928	45178237	protein_coding	TRAPPC6A	79090
106	ENSG00000007264	8.86808	12.2408	-1.56014	0.999969	-0.465002	4138	54.4	19	3777970	3802129	protein_coding	MATK	4145
107	ENSG00000007341	18.0012	20.3203	-0.739967	0.993784	-0.174829	8108	39.05	1	112523514	112620825	protein_coding	ST7L	54879
108	ENSG00000007372	8.55289	6.84093	1.01584	0.998642	0.32222	20639	49.68	11	31784779	31817961	protein_coding	PAX6	5080
109	ENSG00000007376	5.62801	11.9098	-2.90267	1	-1.08145	2769	67.17	16	784974	788397	protein_coding	RPUSD1	113000
110	ENSG00000007384	22.23	12.9248	2.80208	1	0.782363	4914	61.15	16	58059	76355	protein_coding	RHBDF1	64285
111	ENSG00000007392	53.9006	76.0353	-2.87708	1	-0.496367	6176	47.33	16	188969	229463	protein_coding	LUC7L	55692
112	ENSG00000007402	12.7862	34.289	-6.01718	1	-1.42316	6508	56.51	3	50362613	50504244	protein_coding	CACNA2D2	9254
113	ENSG00000007516	1.77637	2.31071	-0.779072	0.995901	-0.379398	6109	65.69	16	1333638	1349441	protein_coding	BAIAP3	8938
114	ENSG00000007520	29.5399	36.9321	-1.45353	0.99996	-0.32221	1210	62.41	16	1349240	1351878	protein_coding	TSR3	115939
115	ENSG00000007541	3.84747	5.74797	-1.3992	0.999853	-0.579142	7856	64.34	16	566995	584109	protein_coding	PIGQ	9091
116	ENSG00000007545	20.7099	24.3527	-0.998	0.998074	-0.233756	8596	53.1	16	1612337	1677908	protein_coding	CRAMP1	57585
117	ENSG00000007866	33.8804	31.6965	0.526966	0.985595	0.096128	3049	56.75	6	35473597	35497079	protein_coding	TEAD3	7005
118	ENSG00000007923	43.5695	65.1142	-3.06437	1	-0.579652	12182	46.6	1	6634168	6701924	protein_coding	DNAJC11	55735
119	ENSG00000007944	0.0997607	2.24788	-3.3989	1	-4.49395	3072	40.25	6	16129086	16148248	protein_coding	MYLIP	29116
120	ENSG00000007968	49.4259	84.6416	-4.69355	1	-0.7761	5462	51.65	1	23506438	23531233	protein_coding	E2F2	1870
121	ENSG00000008018	116.674	156.21	-3.90641	1	-0.421004	2219	39.78	6	170535120	170553307	protein_coding	PSMB1	5689
122	ENSG00000008083	45.6279	34.4448	2.0268	0.999876	0.405626	6244	43.92	6	15246069	15522042	protein_coding	JARID2	3720
123	ENSG00000008256	41.6385	34.9697	1.06656	0.998734	0.251813	5808	44.78	7	6161776	6272644	protein_coding	CYTH3	9265
124	ENSG00000008277	6.40208	43.1519	-9.8528	1	-2.75281	13668	37.29	7	87934143	88202889	protein_coding	ADAM22	53616
125	ENSG00000008282	51.1553	36.3833	2.45895	1	0.491607	2909	38.19	7	106090505	106112589	protein_coding	SYPL1	6856
126	ENSG00000008283	3.33179	5.22014	-1.57887	0.999987	-0.647792	5296	57.39	17	63432304	63446354	protein_coding	CYB561	1534
127	ENSG00000008294	337.374	290.073	2.18949	1	0.217934	11951	40	17	50962174	51120868	protein_coding	SPAG9	9043
128	ENSG00000008300	88.474	58.1748	3.92897	1	0.604861	13850	59.87	3	48636463	48662886	protein_coding	CELSR3	1951
129	ENSG00000008311	50.8963	264.368	-23.6809	1	-2.37692	10816	36.53	7	122064583	122144308	protein_coding	AASS	10157
130	ENSG00000008324	6.77336	8.83886	-1.16826	0.999499	-0.383987	3118	46.56	3	42581840	42596934	protein_coding	SS18L2	51188
131	ENSG00000008382	26.8253	37.2662	-1.92543	1	-0.474272	2049	55.95	19	4343527	4360086	protein_coding	MPND	84954
132	ENSG00000008405	23.9872	26.831	-0.596513	0.988349	-0.161634	4782	37.55	12	106991364	107093549	protein_coding	CRY1	1407
133	ENSG00000008438	3.60139	2.81522	0.862817	0.997063	0.355304	708	57.65	19	46019153	46023053	protein_coding	PGLYRP1	8993
134	ENSG00000008441	59.0854	44.1587	2.54113	1	0.420104	6486	55.31	19	12995475	13098796	protein_coding	NFIX	4784
135	ENSG00000008710	106.019	55.4175	7.38138	1	0.935904	18534	63.1	16	2088708	2135898	protein_coding	PKD1	5310
136	ENSG00000008735	27.7618	18.5931	2.22994	1	0.578334	5793	62.89	22	50600793	50613981	protein_coding	MAPK8IP2	23542
137	ENSG00000008838	39.6529	57.4665	-2.84699	1	-0.535295	6962	50.63	17	40019097	40061215	protein_coding	MED24	9862
138	ENSG00000008853	13.2536	28.3934	-4.15058	1	-1.09918	7408	53.45	8	22987417	23020509	protein_coding	RHOBTB2	23221
139	ENSG00000008869	54.5578	44.3206	1.45995	0.999943	0.29981	8238	38.6	2	36968383	37084372	protein_coding	HEATR5B	54497
140	ENSG00000008952	291.722	168.866	7.68749	1	0.788719	7928	36.6	3	169966635	169998373	protein_coding	SEC62	7095
141	ENSG00000008988	987.074	969.377	0.335332	0.95281	0.0261004	6765	41.73	8	56067254	56074510	protein_coding	RPS20	6224
142	ENSG00000009307	1140.25	1001.85	1.89521	1	0.186689	9830	38.28	1	114716913	114758676	protein_coding	CSDE1	7812
143	ENSG00000009335	140.198	145.422	-0.514297	0.982963	-0.0527801	9215	42.12	7	157138916	157269370	protein_coding	UBE3C	9690
144	ENSG00000009413	57.6275	41.6678	2.57027	1	0.467824	12425	36.9	6	111299028	111483715	protein_coding	REV3L	5980
145	ENSG00000009780	13.4416	8.40471	1.76985	0.999919	0.677433	4046	43.38	1	27725961	27763116	protein_coding	FAM76A	199870
146	ENSG00000009830	16.8208	20.646	-1.18493	0.999572	-0.295614	13203	47.08	14	77274956	77320883	protein_coding	POMT2	29954
147	ENSG00000009844	132.124	214.101	-5.89711	1	-0.696396	7258	35.53	6	142147162	142224685	protein_coding	VTA1	51534
148	ENSG00000009954	311.105	345.097	-1.60856	0.999897	-0.149598	7060	43.19	7	73440406	73522293	protein_coding	BAZ1B	9031
149	ENSG00000010017	60.7611	53.4403	1.08767	0.999018	0.185221	3618	37.08	6	13621498	13711835	protein_coding	RANBP9	10048
150	ENSG00000010072	14.537	21.3081	-2.0567	1	-0.551677	5906	41.57	1	231337104	231355023	protein_coding	SPRTN	83932
151	ENSG00000010165	41.8762	59.6423	-2.82138	1	-0.510204	3831	43.61	1	171781660	171814023	protein_coding	METTL13	51603
152	ENSG00000010219	2.82439	2.50485	0.389514	0.966653	0.173213	7050	42.77	12	4562208	4615302	protein_coding	DYRK4	8798
153	ENSG00000010244	93.1412	100.029	-0.803215	0.997164	-0.102929	15818	38.46	17	32350132	32381885	protein_coding	ZNF207	7756
154	ENSG00000010256	225.606	169.643	3.13966	1	0.411303	3204	53.04	3	48599002	48610976	protein_coding	UQCRC1	7384
155	ENSG00000010270	15.9376	21.6098	-1.60169	0.999923	-0.439251	4324	38.39	7	38178245	38230670	protein_coding	STARD3NL	83930
156	ENSG00000010278	33.6001	37.3466	-0.624677	0.990244	-0.15251	5829	51.04	12	6199715	6238271	protein_coding	CD9	928
157	ENSG00000010292	364.096	266.053	5.26411	1	0.45261	6470	46.34	12	6493356	6531955	protein_coding	NCAPD2	9918
158	ENSG00000010295	9.74954	8.04634	0.892098	0.997029	0.277002	4945	54.33	12	6538961	6556073	protein_coding	IFFO1	25900
159	ENSG00000010310	5.41884	5.92744	-0.32146	0.950063	-0.129425	5069	54.94	19	45668221	45683722	protein_coding	GIPR	2696
160	ENSG00000010318	11.765	6.7586	2.45623	1	0.799704	3364	45.17	3	52410660	52423641	protein_coding	PHF7	51533
161	ENSG00000010319	0.449147	2.79384	-5.55832	1	-2.63699	5047	59.62	3	52433035	52445103	protein_coding	SEMA3G	56920
162	ENSG00000010322	120.395	98.9646	1.98234	0.999938	0.282787	9062	53.28	3	52455118	52493068	protein_coding	NISCH	11188
163	ENSG00000010361	5.82289	8.00356	-1.32463	0.999719	-0.458907	2953	52.28	19	49806866	49817376	protein_coding	FUZ	80199
164	ENSG00000010404	3.26738	1.795	2.29395	1	0.86415	9294	45.34	X	149476988	149521096	protein_coding	IDS	3423
165	ENSG00000010610	2.91626	3.83249	-0.897117	0.997423	-0.394162	4557	48.56	12	6786858	6820799	protein_coding	CD4	920
166	ENSG00000010626	10.4546	9.19573	0.653049	0.990732	0.185097	3052	47.35	12	6873569	6914241	protein_coding	LRRC23	10233
167	ENSG00000010704	23.747	27.0354	-0.771909	0.995285	-0.187104	5675	44.85	6	26087281	26098343	protein_coding	HFE	3077
168	ENSG00000010803	23.7759	14.2808	2.91903	1	0.735427	4602	39.54	1	41027202	41242306	protein_coding	SCMH1	22955
169	ENSG00000010810	1.48532	17.6153	-8.60886	1	-3.56798	7411	42.42	6	111660332	111873452	protein_coding	FYN	2534
170	ENSG00000010818	2.74143	15.3329	-7.47449	1	-2.48363	11272	38.72	6	142751469	142956698	protein_coding	HIVEP2	3097
171	ENSG00000011007	130.741	190.098	-5.95065	1	-0.540033	5348	45.21	1	23743448	23762059	protein_coding	ELOA	6924
172	ENSG00000011009	36.0464	53.2224	-3.01597	1	-0.562178	2021	62.28	1	23791145	23795539	protein_coding	LYPLA2	11313
173	ENSG00000011021	24.7904	13.6308	3.19745	1	0.862911	8173	48.13	1	11806096	11848079	protein_coding	CLCN6	1185
174	ENSG00000011028	36.0602	30.58	1.10512	0.999094	0.237821	6591	52.16	17	62627670	62693597	protein_coding	MRC2	9902
175	ENSG00000011105	58.5793	36.3035	3.07966	1	0.690282	6905	52.13	12	3077355	3286564	protein_coding	TSPAN9	10867
176	ENSG00000011114	47.2955	62.8245	-2.2623	1	-0.409627	11333	40.08	14	93237550	93333092	protein_coding	BTBD7	55727
177	ENSG00000011132	5.91855	4.60395	0.98746	0.998094	0.36237	5596	56.61	19	3750772	3761692	protein_coding	APBA3	9546
178	ENSG00000011143	8.37022	10.7344	-1.09268	0.998508	-0.358903	11285	47.45	17	58205441	58219605	protein_coding	MKS1	54903
179	ENSG00000011198	17.5613	15.8758	0.53226	0.986307	0.145565	7539	40.26	3	43690108	43734371	protein_coding	ABHD5	51099
180	ENSG00000011201	4.6074	1.57043	3.73071	1	1.55279	7082	39.59	X	8528874	8732137	protein_coding	ANOS1	3730
181	ENSG00000011243	42.449	37.3601	0.965563	0.998095	0.18423	8576	48.86	19	15380050	15419141	protein_coding	AKAP8L	26993
182	ENSG00000011275	107.663	91.6845	1.90795	1	0.231769	7576	45.52	7	5620047	5781696	protein_coding	RNF216	54476
183	ENSG00000011295	102.322	83.9604	2.03992	0.99995	0.28534	6054	40.8	17	15999784	16045015	protein_coding	TTC19	54902
184	ENSG00000011304	160.863	177.071	-1.31661	0.999695	-0.138488	7521	61.17	19	797075	812327	protein_coding	PTBP1	5725
185	ENSG00000011332	14.7186	16.8817	-0.649107	0.992157	-0.197821	4800	57.15	19	38211006	38229714	protein_coding	DPF1	8193
186	ENSG00000011376	62.7635	85.6525	-3.05133	1	-0.44857	12407	42.34	3	45388561	45554726	protein_coding	LARS2	23395
187	ENSG00000011405	116.662	100.844	1.63281	0.99989	0.210213	9207	39.84	11	17077730	17207986	protein_coding	PIK3C2A	5286
188	ENSG00000011426	216.724	137.939	5.68497	1	0.651824	5997	37.87	7	36389821	36453791	protein_coding	ANLN	54443
189	ENSG00000011451	33.4952	36.3575	-0.544944	0.98576	-0.118298	10037	58.15	19	15419978	15449956	protein_coding	WIZ	58525
190	ENSG00000011465	1.4297	175.743	-27.3292	1	-6.94161	12941	34.9	12	91140484	91183217	protein_coding	DCN	1634
191	ENSG00000011478	54.519	28.7103	4.3007	1	0.925192	2825	52.54	19	45692403	45703989	protein_coding	QPCTL	54814
192	ENSG00000011485	24.6343	48.6535	-4.71538	1	-0.981875	7089	50.7	19	46347087	46392981	protein_coding	PPP5C	5536
193	ENSG00000011523	44.0913	52.5898	-1.4554	0.999954	-0.254288	11832	47.82	2	65056354	65087004	protein_coding	CEP68	23177
194	ENSG00000011566	220.193	47.5571	15.1962	1	2.21104	6056	36.89	2	39249266	39437301	protein_coding	MAP4K3	8491
195	ENSG00000011590	3.4572	2.3944	0.989603	0.998143	0.529941	2739	52.47	19	35704558	35717038	protein_coding	ZBTB32	27033
196	ENSG00000012061	150.292	68.0097	9.10853	1	1.14396	5575	52.1	19	45407334	45478828	protein_coding	ERCC1	2067
197	ENSG00000012171	6.39574	10.2747	-1.81807	1	-0.68391	5768	60.71	3	50267558	50277546	protein_coding	SEMA3B	7869
198	ENSG00000012174	41.4007	51.2006	-1.63837	0.9999	-0.306506	8945	38.5	X	21839617	21885423	protein_coding	MBTPS2	51360
199	ENSG00000012211	19.7214	11.4319	3.09977	1	0.786692	3656	55.64	X	49174802	49186528	protein_coding	PRICKLE3	4007
200	ENSG00000012232	74.0887	85.047	-1.44692	0.999979	-0.199007	16477	44.35	8	28600469	28756561	protein_coding	EXTL3	2137
201	ENSG00000012660	144.05	110.54	3.02707	1	0.381995	3813	41.88	6	53267398	53349179	protein_coding	ELOVL5	60481
202	ENSG00000012822	47.2643	42.3683	1.0279	0.998742	0.157765	8898	49.2	12	53708517	53727745	protein_coding	CALCOCO1	57658
203	ENSG00000012963	60.3963	40.8444	2.69912	1	0.564322	3509	43.11	14	93207241	93229215	protein_coding	UBR7	55148
204	ENSG00000012983	97.0981	87.8269	1.15819	0.999322	0.144782	7580	37.27	14	50418501	50561126	protein_coding	MAP4K5	11183
205	ENSG00000013016	16.3091	30.3925	-3.58716	1	-0.898035	4825	50.24	2	31234152	31269451	protein_coding	EHD3	30845
206	ENSG00000013275	59.6956	69.508	-1.49855	0.999725	-0.219554	2550	49.94	19	39971165	39981764	protein_coding	PSMC4	5704
207	ENSG00000013288	27.7805	34.2767	-1.3896	0.999854	-0.303159	8884	54.58	4	6575189	6623362	protein_coding	MAN2B2	23324
208	ENSG00000013306	87.5543	106.492	-2.0051	1	-0.282496	3526	61.11	17	44319625	44324870	protein_coding	SLC25A39	51629
209	ENSG00000013364	99.0313	77.4479	2.4946	1	0.354659	6141	52.54	16	29820394	29848039	protein_coding	MVP	9961
210	ENSG00000013374	36.641	42.4184	-1.04837	0.998527	-0.211233	5338	44.89	7	151341772	151378449	protein_coding	NUB1	51667
211	ENSG00000013375	66.2835	39.3444	3.52367	1	0.752489	22007	38.23	6	83147324	83193936	protein_coding	PGM3	5238
212	ENSG00000013392	13.5053	12.0118	0.53254	0.986344	0.169082	3769	44.9	6	83193357	83198935	protein_coding	RWDD2A	112611
213	ENSG00000013441	53.4183	31.7195	2.92131	1	0.751962	5117	41.73	2	200853009	200864691	protein_coding	CLK1	1195
214	ENSG00000013503	7.53442	14.286	-2.8852	1	-0.923036	4768	39.73	12	106357748	106510198	protein_coding	POLR3B	55703
215	ENSG00000013523	33.755	23.7108	2.47146	1	0.509556	6525	44.47	14	76786009	76826246	protein_coding	ANGEL1	23357
216	ENSG00000013561	46.5307	39.2638	1.32212	0.999612	0.244983	4988	42.05	5	141958328	141990292	protein_coding	RNF14	9604
217	ENSG00000013563	7.50126	12.5635	-2.2865	1	-0.744036	4132	54.46	X	154401236	154412112	protein_coding	DNASE1L1	1774
218	ENSG00000013573	42.7095	39.6517	0.53492	0.986657	0.107176	8367	52.26	12	31073860	31104799	protein_coding	DDX11	1663
219	ENSG00000013583	18.7282	23.6981	-1.56232	0.999978	-0.339565	3428	43.51	12	12974870	13000265	protein_coding	HEBP1	50865
220	ENSG00000013619	47.8085	31.0651	3.41568	1	0.621973	6664	44.08	X	150361422	150514178	protein_coding	MAMLD1	10046
221	ENSG00000013810	99.1915	125.999	-2.9139	1	-0.345125	8825	56.92	4	1712858	1745171	protein_coding	TACC3	10460
222	ENSG00000014123	98.7213	56.2883	4.20224	1	0.810527	4539	33.38	6	96521595	96555276	protein_coding	UFL1	23376
223	ENSG00000014138	4.86601	6.54444	-1.30417	0.999641	-0.427531	5568	47.81	11	65261920	65305589	protein_coding	POLA2	23649
224	ENSG00000014164	12.1902	15.2976	-1.11275	0.999111	-0.327576	3721	58.38	8	143437659	143541447	protein_coding	ZC3H3	23144
225	ENSG00000014216	165.603	174.46	-0.681124	0.993164	-0.0751737	7506	51.18	11	65180566	65212006	protein_coding	CAPN1	823
226	ENSG00000014641	75.8563	104.884	-2.98337	1	-0.467453	4990	38.05	2	63588609	63607197	protein_coding	MDH1	4190
227	ENSG00000014824	98.0246	109.506	-1.26182	0.999908	-0.159794	7199	36.97	4	41990502	42090461	protein_coding	SLC30A9	10463
228	ENSG00000014914	20.5811	5.02155	5.56175	1	2.03512	4572	49.97	1	149928651	149936879	protein_coding	MTMR11	10903
229	ENSG00000015133	5.67683	28.2706	-7.44187	1	-2.31615	12426	51.25	14	91271323	91417844	protein_coding	CCDC88C	440193
230	ENSG00000015153	16.8186	13.7195	0.978795	0.99803	0.293835	10839	39.02	12	42157104	42238349	protein_coding	YAF2	10138
231	ENSG00000015171	108.693	130.212	-2.37434	1	-0.260606	12925	37.94	10	130088	254637	protein_coding	ZMYND11	10771
232	ENSG00000015475	16.0762	22.7439	-1.88451	1	-0.500553	4420	52.51	22	17734138	17774770	protein_coding	BID	637
233	ENSG00000015479	10.4764	7.49712	1.35318	0.999876	0.482734	12064	38.77	5	139293674	139331677	protein_coding	MATR3	9782
234	ENSG00000015532	65.1319	58.4674	0.953303	0.99811	0.155731	5472	56.47	17	50346126	50363138	protein_coding	XYLT2	64132
235	ENSG00000015568	3.74058	1.09911	2.90651	1	1.76692	14185	39.34	2	109792758	109857705	protein_coding	RGPD5	84220
236	ENSG00000015676	81.1741	60.7122	2.32777	1	0.419034	9893	44.47	7	44379119	44490658	protein_coding	NUDCD3	23386
237	ENSG00000016082	1.08563	6.63596	-4.90684	1	-2.61177	2817	44.27	5	51383448	51394730	protein_coding	ISL1	3670
238	ENSG00000016864	66.3704	50.4601	2.20357	1	0.395398	3785	44.5	3	52694486	52706032	protein_coding	GLT8D1	55830
239	ENSG00000017260	221.999	176.518	3.08839	1	0.330741	8510	37.56	3	130850595	131016712	protein_coding	ATP2C1	27032
240	ENSG00000017797	133.008	126.811	0.502683	0.98186	0.0688253	8041	41.37	18	9475009	9538114	protein_coding	RALBP1	10928
241	ENSG00000018189	115.967	214.88	-9.22902	1	-0.889822	9405	39.9	4	70704204	70808619	protein_coding	RUFY3	22902
242	ENSG00000018236	0.429952	6.91744	-5.0034	1	-4.00799	7649	35.21	12	40692439	41072415	protein_coding	CNTN1	1272
243	ENSG00000018280	5.91429	1.67955	3.01894	1	1.81613	8676	55.34	2	218382029	218396894	protein_coding	SLC11A1	6556
244	ENSG00000018408	208.426	84.1401	11.832	1	1.30867	8353	41.07	3	149517235	149736714	protein_coding	WWTR1	25937
245	ENSG00000018610	40.2254	45.8856	-1.11405	0.999156	-0.189934	2581	44.29	X	119538149	119565409	protein_coding	STEEP1	63932
246	ENSG00000018699	28.3336	26.532	0.397782	0.968609	0.094779	3443	39.46	2	32628032	32821051	protein_coding	TTC27	55622
247	ENSG00000019144	101.4	60.1435	5.52348	1	0.753573	21691	54.3	11	118606440	118658031	protein_coding	PHLDB1	23187
248	ENSG00000019186	0.413776	2.54709	-3.33484	1	-2.62193	3988	43.37	20	54153446	54173986	protein_coding	CYP24A1	1591
249	ENSG00000019485	8.50009	17.1787	-3.26989	1	-1.01507	13976	47.84	11	45095806	45235110	protein_coding	PRDM11	56981
250	ENSG00000019991	2323.45	2590.04	-2.20809	1	-0.156708	9753	34.42	7	81699010	81770438	protein_coding	HGF	3082
251	ENSG00000019995	39.0097	30.3396	1.76226	0.999958	0.362628	5993	39.68	10	124942123	124988189	protein_coding	ZRANB1	54764
252	ENSG00000020129	38.2512	49.8233	-1.86168	1	-0.381315	4917	57.71	1	35557473	35567274	protein_coding	NCDN	23154
253	ENSG00000020181	9.83921	6.35659	1.85626	0.999999	0.630291	7084	55.25	8	37784191	37844896	protein_coding	ADGRA2	25960
254	ENSG00000020256	134.836	186.293	-4.5178	1	-0.466363	6790	44.05	20	52051663	52204308	protein_coding	ZFP64	55734
255	ENSG00000020426	24.6239	34.1985	-2.14809	1	-0.473877	3877	36.62	14	60734742	60969965	protein_coding	MNAT1	4331
256	ENSG00000020577	15.6511	41.2808	-6.69243	1	-1.39921	12333	43.24	14	54566117	54793315	protein_coding	SAMD4A	23034
257	ENSG00000020633	20.3352	24.1511	-1.04567	0.998544	-0.248109	4922	54.8	1	24899511	24965121	protein_coding	RUNX3	864
258	ENSG00000020922	66.7112	54.6033	1.65494	0.999983	0.28894	7674	37.3	11	94415570	94493885	protein_coding	MRE11	4361
259	ENSG00000021300	11.4437	20.8168	-2.81951	1	-0.863201	4933	52.94	11	73646178	73662819	protein_coding	PLEKHB1	58473
260	ENSG00000021762	32.0323	26.6677	1.26196	0.999666	0.264433	7473	57	11	3087107	3166739	protein_coding	OSBPL5	114879
261	ENSG00000021776	46.7813	61.0965	-2.33011	1	-0.385155	13431	37.52	15	34851782	34969742	protein_coding	AQR	9716
262	ENSG00000021826	0.620771	27.056	-8.96949	1	-5.44575	11018	36.31	2	210477682	210679107	protein_coding	CPS1	1373
263	ENSG00000022267	3.7998	2.72364	1.32228	0.999615	0.48039	5862	42.07	X	136146702	136211359	protein_coding	FHL1	2273
264	ENSG00000022277	65.0621	75.5496	-1.28934	0.99974	-0.215607	4063	43.71	20	56468585	56519449	protein_coding	RTF2	51507
265	ENSG00000022556	72.255	112.176	-5.2481	1	-0.634599	6313	49.09	19	54953130	55001142	protein_coding	NLRP2	55655
266	ENSG00000022567	9.77603	14.8519	-2.13756	1	-0.603326	8608	52.64	8	141207166	141308305	protein_coding	SLC45A4	57210
267	ENSG00000022840	156.278	133.738	1.84859	0.999998	0.224707	5900	45.25	12	120533480	120577588	protein_coding	RNF10	9921
268	ENSG00000022976	8.58687	15.6214	-2.74199	1	-0.863318	5595	49.04	14	102317377	102342702	protein_coding	ZNF839	55778
269	ENSG00000023041	15.3011	20.3418	-1.40295	0.999853	-0.410812	9250	39.22	10	112424428	112447572	protein_coding	ZDHHC6	64429
270	ENSG00000023191	90.4477	72.2757	2.12819	1	0.323572	7374	60.36	11	494512	507300	protein_coding	RNH1	6050
271	ENSG00000023228	255.738	226.562	1.78482	0.99986	0.174762	12174	40.76	2	206114817	206159509	protein_coding	NDUFS1	4719
272	ENSG00000023287	210.469	152.786	3.965	1	0.462091	7613	37.73	8	52622458	52745843	protein_coding	RB1CC1	9821
273	ENSG00000023318	55.6686	60.6036	-0.635557	0.991095	-0.122539	14212	37.86	9	99979185	100099052	protein_coding	ERP44	23071
274	ENSG00000023330	66.7163	56.5024	1.34794	0.999868	0.239726	2536	45.47	3	52198086	52214327	protein_coding	ALAS1	211
275	ENSG00000023445	2.5439	1.19618	1.5325	0.999511	1.08861	7518	37.6	11	102317450	102339403	protein_coding	BIRC3	330
276	ENSG00000023516	159.663	95.251	5.10972	1	0.745226	9915	36.45	13	42272152	42323261	protein_coding	AKAP11	11215
277	ENSG00000023572	33.1487	35.8474	-0.486708	0.980795	-0.112914	6210	39.59	1	193090866	193106114	protein_coding	GLRX2	51022
278	ENSG00000023608	11.3701	9.13138	0.904646	0.997331	0.316341	2593	39.55	14	61762420	61796428	protein_coding	SNAPC1	6617
279	ENSG00000023697	13.6701	15.3177	-0.574662	0.987428	-0.164175	2813	39.11	12	15911302	16037381	protein_coding	DERA	51071
280	ENSG00000023734	179.567	194.118	-0.854019	0.996967	-0.112407	2215	36.48	12	15882387	15903478	protein_coding	STRAP	11171
281	ENSG00000023902	35.2166	37.5346	-0.489631	0.981035	-0.0919634	6629	51.63	1	150149183	150164720	protein_coding	PLEKHO1	51177
282	ENSG00000023909	67.3767	40.1748	3.92582	1	0.74596	5426	36.37	1	93885199	93909456	protein_coding	GCLM	2730
283	ENSG00000024422	11.3451	9.42661	0.892874	0.997049	0.267255	3844	52.89	19	47713422	47743134	protein_coding	EHD2	30846
284	ENSG00000024526	70.7051	77.6161	-0.957192	0.997861	-0.134541	5904	34.94	1	68474152	68497221	protein_coding	DEPDC1	55635
285	ENSG00000024862	9.08728	9.74033	-0.330106	0.953161	-0.100123	1247	38.91	6	138773769	138793319	protein_coding	CCDC28A	25901
286	ENSG00000025039	1.9741	6.7161	-3.86252	1	-1.76643	5095	42.23	6	89364616	89412273	protein_coding	RRAGD	58528
287	ENSG00000025156	20.2302	15.4309	1.36623	0.999826	0.390688	2697	35.55	6	122399551	122433119	protein_coding	HSF2	3298
288	ENSG00000025293	130.419	81.8854	4.27281	1	0.671473	8372	44.08	20	35771974	35950370	protein_coding	PHF20	51230
289	ENSG00000025434	4.45193	5.25699	-0.622533	0.990088	-0.239805	4534	50.86	11	47248300	47269033	protein_coding	NR1H3	10062
290	ENSG00000025708	9.24717	3.51991	3.30872	1	1.39347	3600	64.42	22	50525752	50530032	protein_coding	TYMP	1890
291	ENSG00000025770	44.1769	52.6037	-1.21841	0.999553	-0.251871	4459	55.48	22	50508224	50524780	protein_coding	NCAPH2	29781
292	ENSG00000025772	46.5072	82.0857	-5.22586	1	-0.819677	1973	44.95	20	44942130	44960397	protein_coding	TOMM34	10953
293	ENSG00000025796	247.978	196.823	3.50795	1	0.333311	8606	39.82	6	107867756	107958208	protein_coding	SEC63	11231
294	ENSG00000025800	149.891	122.292	2.31875	1	0.293583	7457	44.21	1	32108056	32176563	protein_coding	KPNA6	23633
295	ENSG00000026025	0.993914	9.27889	-6.89761	1	-3.22276	5176	46.3	10	17228241	17237593	protein_coding	VIM	7431
296	ENSG00000026103	44.1294	33.411	2.12916	1	0.401417	29313	39.26	10	88953813	89029605	protein_coding	FAS	355
297	ENSG00000026297	15.2757	8.34381	2.60972	1	0.872458	19532	48.85	6	166922113	166957191	protein_coding	RNASET2	8635
298	ENSG00000026559	0.601352	2.37306	-3.33757	1	-1.98046	5415	52.17	20	51003656	51023107	protein_coding	KCNG1	3755
299	ENSG00000026950	55.9986	63.4424	-0.977069	0.997755	-0.180056	5539	44.46	6	26402237	26415208	protein_coding	BTN3A1	11119
300	ENSG00000027001	15.4758	12.6717	1.0589	0.998694	0.288406	3388	39.76	13	23730189	23889400	protein_coding	MIPEP	4285
301	ENSG00000027697	22.0982	17.0049	1.44301	0.999978	0.377974	3549	38.8	6	137197483	137219449	protein_coding	IFNGR1	3459
302	ENSG00000027847	14.5428	11.5385	1.17288	0.999382	0.333845	4878	57.85	5	177600132	177610330	protein_coding	B4GALT7	11285
303	ENSG00000028116	21.3073	16.7408	1.3045	0.999403	0.347974	3531	35.24	2	57907629	58159920	protein_coding	VRK2	7444
304	ENSG00000028203	65.8891	62.8316	0.450238	0.97435	0.0685482	8766	38.6	12	95217746	95302799	protein_coding	VEZT	55591
305	ENSG00000028528	129.937	112.317	1.95437	0.999998	0.210227	9789	43.68	15	64094123	64146090	protein_coding	SNX1	6642
306	ENSG00000028839	4.09044	8.15201	-2.86574	1	-0.994897	5039	37.6	6	133952170	133990432	protein_coding	TBPL1	9519
307	ENSG00000029153	23.1109	56.0975	-7.28697	1	-1.27936	7001	39.27	12	27332836	27425289	protein_coding	ARNTL2	56938
308	ENSG00000029363	155.234	241.463	-7.35377	1	-0.637363	9533	35.59	6	136256627	136289851	protein_coding	BCLAF1	9774
309	ENSG00000029364	76.1573	62.4343	1.47699	0.99986	0.286645	7138	40.2	14	69398015	69462390	protein_coding	SLC39A9	55334
310	ENSG00000029639	19.4321	13.8057	1.97891	0.999948	0.493178	4111	38.43	6	155256134	155314493	protein_coding	TFB1M	51106
311	ENSG00000029993	59.4904	127.677	-7.56931	1	-1.10177	3914	51.17	X	150980509	150990771	protein_coding	HMGB3	3149
312	ENSG00000030066	131.043	155.853	-2.3677	1	-0.250148	8576	41.86	11	47778087	47848555	protein_coding	NUP160	23279
313	ENSG00000030110	22.823	24.6456	-0.488422	0.980936	-0.11084	2212	57.18	6	33572547	33580293	protein_coding	BAK1	578
314	ENSG00000030419	9.75338	10.555	-0.338758	0.956243	-0.113956	12243	34.84	2	212999691	213152427	protein_coding	IKZF2	22807
315	ENSG00000031003	21.5029	20.075	0.384287	0.964802	0.0991291	6808	40.05	5	137937960	138051961	protein_coding	FAM13B	51306
316	ENSG00000031691	7.45266	9.66752	-1.09983	0.998662	-0.37539	1741	37.99	6	49463370	49493107	protein_coding	CENPQ	55166
317	ENSG00000031698	178.022	137.569	3.26642	1	0.371902	3849	43.12	1	109213918	109238182	protein_coding	SARS1	6301
318	ENSG00000031823	46.7331	49.3307	-0.42249	0.97568	-0.0780412	7445	52.74	19	5916139	5978142	protein_coding	RANBP3	8498
319	ENSG00000032219	48.4106	51.385	-0.536072	0.984837	-0.0860262	7449	37.46	14	58298504	58373887	protein_coding	ARID4A	5926
320	ENSG00000032389	9.46518	16.0971	-2.98089	1	-0.766097	5723	48.26	2	3188925	3377830	protein_coding	EIPR1	7260
321	ENSG00000032444	124.41	101.431	2.0572	0.99999	0.294611	7161	55.88	19	7534004	7561764	protein_coding	PNPLA6	10908
322	ENSG00000033011	5.52925	8.63158	-1.96594	1	-0.64254	10637	49.38	16	5033702	5087379	protein_coding	ALG1	56052
323	ENSG00000033030	46.1112	32.8804	2.63361	1	0.48789	9125	42.68	12	122471599	122501073	protein_coding	ZCCHC8	55596
324	ENSG00000033050	9.3507	12.6328	-1.55938	0.999967	-0.434032	5158	48.3	7	151211484	151227205	protein_coding	ABCF2	10061
325	ENSG00000033100	41.8303	35.6904	0.920733	0.997655	0.229013	6498	56.53	7	151232483	151240979	protein_coding	CHPF2	54480
326	ENSG00000033170	297.31	484.038	-10.2433	1	-0.70315	6976	37.41	14	65410592	65744121	protein_coding	FUT8	2530
327	ENSG00000033178	123.885	119.095	0.479335	0.978457	0.0568889	11408	35.51	4	67612652	67701155	protein_coding	UBA6	55236
328	ENSG00000033327	125.27	9.84801	16.3807	1	3.66907	6775	41.71	11	78215293	78418348	protein_coding	GAB2	9846
329	ENSG00000033627	105.232	54.3817	6.44513	1	0.952375	12938	45.46	17	42458844	42522582	protein_coding	ATP6V0A1	535
330	ENSG00000033800	36.224	30.7692	1.20655	0.999591	0.235462	10647	38.06	15	68054309	68198603	protein_coding	PIAS1	8554
331	ENSG00000033867	72.2873	46.1126	3.31736	1	0.648581	9616	36.85	3	27372721	27484420	protein_coding	SLC4A7	9497
332	ENSG00000034152	22.2561	26.7141	-1.07891	0.998322	-0.2634	3775	56.98	17	21284672	21315232	protein_coding	MAP2K3	5606
333	ENSG00000034510	216.526	153.991	4.1481	1	0.491693	461	63.48	2	84905656	84906671	protein_coding	TMSB10	9168
334	ENSG00000034533	5.82945	5.00708	0.557157	0.987366	0.219389	3427	39.7	3	131013875	131027649	protein_coding	ASTE1	28990
335	ENSG00000034693	12.5808	15.4661	-1.19	0.999581	-0.29789	2830	35.1	6	143450805	143490616	protein_coding	PEX3	8504
336	ENSG00000034713	40.6104	49.5542	-1.38317	0.999855	-0.287158	3010	47.12	16	75566375	75577881	protein_coding	GABARAPL2	11345
337	ENSG00000035115	21.3204	18.8332	0.669282	0.991495	0.178952	11132	40.78	2	217730	266398	protein_coding	SH3YL1	26751
338	ENSG00000035141	62.4047	94.127	-3.99626	1	-0.592955	3086	48.46	2	70295975	70302090	protein_coding	FAM136A	84908
339	ENSG00000035403	1053.53	847.94	4.29417	1	0.313196	9992	41.45	10	73995193	74121363	protein_coding	VCL	7414
340	ENSG00000035499	13.5966	15.8318	-0.928646	0.997916	-0.21958	3806	38.63	5	60596912	60700190	protein_coding	DEPDC1B	55789
341	ENSG00000035664	1.38502	2.46317	-1.93824	1	-0.830612	13661	46.89	15	63907036	64072033	protein_coding	DAPK2	23604
342	ENSG00000035681	28.9763	30.4685	-0.357173	0.960229	-0.0724473	6170	38.41	8	58583508	58659853	protein_coding	NSMAF	8439
343	ENSG00000035687	115.107	90.7984	2.44404	1	0.342237	3441	38.09	1	244408494	244451909	protein_coding	ADSS2	159
344	ENSG00000035862	26.3776	56.8261	-5.81705	1	-1.10724	5633	52.6	17	78852977	78925387	protein_coding	TIMP2	7077
345	ENSG00000035928	140.234	109.871	3.18619	1	0.352023	6713	39.26	4	39287456	39366375	protein_coding	RFC1	5981
346	ENSG00000036054	62.5486	40.5058	2.81652	1	0.626848	5176	36.47	3	100260992	100325251	protein_coding	TBC1D23	55773
347	ENSG00000036565	7.36688	1.0403	1.36102	0.999846	2.82405	3910	44	8	20144855	20183206	protein_coding	SLC18A1	6570
348	ENSG00000037042	18.9587	9.92693	3.0085	1	0.933442	2793	51.91	17	42659284	42667006	protein_coding	TUBG2	27175
349	ENSG00000037241	17.4021	30.2513	-2.95438	1	-0.797742	1164	46.12	5	172958729	172969771	protein_coding	RPL26L1	51121
350	ENSG00000037280	4.98469	23.866	-7.21776	1	-2.25938	8852	60.24	5	180601506	180649624	protein_coding	FLT4	2324
351	ENSG00000037474	95.9998	133.354	-3.6484	1	-0.474154	5506	43.29	5	6599239	6633291	protein_coding	NSUN2	54888
352	ENSG00000037637	34.0905	29.7516	0.962855	0.998107	0.196406	9009	43.86	1	16246840	16352480	protein_coding	FBXO42	54455
353	ENSG00000037749	32.8457	41.3695	-1.92457	1	-0.332863	10159	43.54	5	154038959	154220478	protein_coding	MFAP3	4238
354	ENSG00000037897	14.078	10.1291	1.72353	1	0.47493	1947	52.12	12	57768471	57772119	protein_coding	METTL1	4234
355	ENSG00000037965	14.0742	22.4099	-2.69669	1	-0.671086	2417	51.76	12	54008985	54012769	protein_coding	HOXC8	3224
356	ENSG00000038002	10.8523	11.8036	-0.400722	0.97079	-0.121231	2605	39.69	4	177430774	177442437	protein_coding	AGA	175
357	ENSG00000038210	41.802	56.8427	-2.56771	1	-0.443402	3685	41.15	4	25160663	25279204	protein_coding	PI4K2B	55300
358	ENSG00000038219	187.182	148.615	2.31218	1	0.332861	15862	38.88	4	13568738	13627725	protein_coding	BOD1L1	259282
359	ENSG00000038274	70.4037	64.5353	0.77334	0.996276	0.125562	8700	38.22	5	163503114	163519558	protein_coding	MAT2B	27430
360	ENSG00000038358	73.0557	78.6502	-0.720402	0.99351	-0.106454	6140	57.3	16	67873052	67884499	protein_coding	EDC4	23644
361	ENSG00000038382	106.595	84.511	2.29281	1	0.33493	19917	43.38	5	14143342	14532128	protein_coding	TRIO	7204
362	ENSG00000038427	5.31867	10.011	-2.27951	1	-0.912442	14678	37.18	5	83471618	83582303	protein_coding	VCAN	1462
363	ENSG00000039068	6.3415	0.591452	7.5405	1	3.42249	6076	46.88	16	68737292	68835537	protein_coding	CDH1	999
364	ENSG00000039123	126.565	130.246	-0.378239	0.964406	-0.0413627	6347	36.82	5	55307989	55425579	protein_coding	MTREX	23517
365	ENSG00000039319	95.0155	114.543	-1.9491	1	-0.269651	15490	37.74	5	80408013	80483379	protein_coding	ZFYVE16	9765
366	ENSG00000039523	32.5647	36.8374	-0.901553	0.997514	-0.177861	6729	57.05	16	67518418	67546788	protein_coding	RIPOR1	79567
367	ENSG00000039650	40.4191	48.1938	-1.26642	0.999887	-0.25381	4545	59.53	19	49859882	49878351	protein_coding	PNKP	11284
368	ENSG00000040199	114.559	90.2154	2.44483	1	0.344642	12493	41.82	16	71637835	71724701	protein_coding	PHLPP2	23035
369	ENSG00000040275	30.4526	54.082	-4.3026	1	-0.828584	4775	37.27	5	169583636	169604778	protein_coding	SPDL1	54908
370	ENSG00000040341	170.047	144.541	2.10649	1	0.234458	8964	38.25	8	73420369	73747708	protein_coding	STAU2	27067
371	ENSG00000040487	9.95419	10.857	-0.379617	0.964687	-0.125247	2686	54.93	1	19312326	19329300	protein_coding	SLC66A1	54896
372	ENSG00000040531	7.60012	8.85473	-0.735617	0.993645	-0.220427	4949	54.27	17	3636459	3663103	protein_coding	CTNS	1497
373	ENSG00000040633	47.7633	61.7019	-2.18516	1	-0.369412	2733	59.52	17	7235029	7239722	protein_coding	PHF23	79142
374	ENSG00000040731	331.127	107.165	13.4961	1	1.62755	3660	34	5	24487100	24644978	protein_coding	CDH10	1008
375	ENSG00000041353	0.216306	5.46823	-6.25446	1	-4.65993	7154	37.74	18	54717860	54895516	protein_coding	RAB27B	5874
376	ENSG00000041357	134.04	218.23	-7.14705	1	-0.703187	6994	42.32	15	78540405	78552417	protein_coding	PSMA4	5685
377	ENSG00000041802	39.2255	46.8992	-1.47866	0.999812	-0.25777	4801	41.68	3	194640791	194672463	protein_coding	LSG1	55341
378	ENSG00000041988	17.678	15.4291	0.751821	0.994799	0.196294	4067	56.78	1	6624868	6635586	protein_coding	THAP3	90326
379	ENSG00000042088	41.0209	67.3183	-4.60523	1	-0.71464	6223	42.14	14	89954939	90044764	protein_coding	TDP1	55775
380	ENSG00000042317	4.70801	3.34608	1.03456	0.998704	0.492645	6872	37.9	14	88384924	88470350	protein_coding	SPATA7	55812
381	ENSG00000042429	6.57157	5.21892	0.893512	0.997064	0.332485	16610	39.79	11	93784227	93814963	protein_coding	MED17	9440
382	ENSG00000042753	34.5436	47.4207	-2.22123	1	-0.4571	1558	52.84	19	46838136	46850846	protein_coding	AP2S1	1175
383	ENSG00000042781	0.528494	3.26032	-3.22028	1	-2.62505	20633	36.36	1	215622891	216423448	protein_coding	USH2A	7399
384	ENSG00000043093	54.3206	66.4612	-1.81525	1	-0.291014	8307	39.56	3	182938074	182985953	protein_coding	DCUN1D1	54165
385	ENSG00000043143	51.7413	48.4248	0.498123	0.981065	0.0955713	11091	53.79	5	134524312	134583230	protein_coding	JADE2	23338
386	ENSG00000043355	8.5939	7.58935	0.530206	0.98603	0.179337	3290	56.62	13	99981784	99986765	protein_coding	ZIC2	7546
387	ENSG00000043514	17.7356	15.7232	0.687677	0.992375	0.173752	6533	42.31	1	39838110	39883511	protein_coding	TRIT1	54802
388	ENSG00000044090	113.609	69.4164	4.44036	1	0.710731	7873	54.7	6	43037617	43053943	protein_coding	CUL7	9820
389	ENSG00000044115	512.046	403.078	3.66811	1	0.345213	8830	44.15	5	138610967	138935034	protein_coding	CTNNA1	1495
390	ENSG00000044446	72.4654	40.884	4.76572	1	0.825755	8547	45.6	X	18892298	18984114	protein_coding	PHKA2	5256
391	ENSG00000044459	65.9754	41.7494	3.7786	1	0.660173	11064	36.43	9	17134982	17503923	protein_coding	CNTLN	54875
392	ENSG00000044524	2.00708	16.2173	-6.73186	1	-3.01437	6577	34.59	3	89107621	89482134	protein_coding	EPHA3	2042
393	ENSG00000044574	780.148	702.925	1.13338	0.999128	0.150377	6530	44.15	9	125234853	125241382	protein_coding	HSPA5	3309
394	ENSG00000046653	1.65827	3.14834	-2.39586	1	-0.924915	5767	41.49	X	13770939	13938638	protein_coding	GPM6B	2824
395	ENSG00000047056	16.7299	18.6165	-0.722352	0.9935	-0.154153	8029	45.66	10	1049538	1160991	protein_coding	WDR37	22884
396	ENSG00000047188	69.3073	66.6028	0.366586	0.958962	0.057424	10805	34.67	5	113513694	113595285	protein_coding	YTHDC2	64848
397	ENSG00000047230	59.3607	69.8371	-1.49974	0.999722	-0.234486	5531	43.51	X	16587999	16712936	protein_coding	CTPS2	56474
398	ENSG00000047249	51.9351	68.8228	-2.45009	1	-0.406175	5104	39.2	8	53715543	53843558	protein_coding	ATP6V1H	51606
399	ENSG00000047315	432.565	204.98	9.82728	1	1.07743	5891	40.19	4	56977722	57031158	protein_coding	POLR2B	5431
400	ENSG00000047346	31.797	58.0561	-4.60972	1	-0.868557	9848	37.21	15	52581317	52709817	protein_coding	FAM214A	56204
401	ENSG00000047365	15.562	25.3618	-2.62037	1	-0.704633	12427	35.53	4	35948221	36244514	protein_coding	ARAP2	116984
402	ENSG00000047579	18.5928	20.8398	-0.621473	0.990011	-0.164594	3046	39.93	6	15522807	15663058	protein_coding	DTNBP1	84062
403	ENSG00000047621	17.6899	28.5283	-2.71584	1	-0.689469	4932	36.55	12	4487735	4538508	protein_coding	C12orf4	57102
404	ENSG00000047644	14.8125	26.4706	-3.01701	1	-0.837573	7416	46.3	X	10015254	10144474	protein_coding	WWC3	55841
405	ENSG00000047849	348.807	292.554	3.20431	1	0.253728	14994	43.43	3	47850690	48089272	protein_coding	MAP4	4134
406	ENSG00000047932	128.934	195.736	-6.50035	1	-0.602281	4628	36.66	6	117560269	117602542	protein_coding	GOPC	57120
407	ENSG00000048028	86.6106	79.2481	0.762643	0.995576	0.128167	5793	41.45	11	113797874	113875572	protein_coding	USP28	57646
408	ENSG00000048052	338.192	324.466	0.722312	0.993625	0.059776	17269	36.13	7	18086949	19002416	protein_coding	HDAC9	9734
409	ENSG00000048140	45.2908	56.9585	-1.74438	1	-0.330693	5215	58.7	5	176647387	176659054	protein_coding	TSPAN17	26262
410	ENSG00000048162	28.6443	41.9109	-2.81496	1	-0.549079	2806	49.26	5	176383946	176388927	protein_coding	NOP16	51491
411	ENSG00000048392	149.483	156.859	-0.439712	0.978044	-0.069487	5391	37.81	8	102204502	102238961	protein_coding	RRM2B	50484
412	ENSG00000048405	30.4349	20.5693	2.34889	1	0.565231	5793	37.8	7	127346790	127431924	protein_coding	ZNF800	168850
413	ENSG00000048540	412.818	7.28829	40.7423	1	5.82378	10002	35.63	12	16548372	16610594	protein_coding	LMO3	55885
414	ENSG00000048544	33.6904	49.8932	-2.83121	1	-0.566507	2100	41.02	6	42206807	42217861	protein_coding	MRPS10	55173
415	ENSG00000048707	122.941	88.5623	2.9087	1	0.473202	20768	42.34	1	12230030	12512047	protein_coding	VPS13D	55187
416	ENSG00000048828	240.917	202.45	2.79441	1	0.250968	7246	42.42	9	93451685	93566112	protein_coding	FAM120A	23196
417	ENSG00000048991	57.8825	62.9395	-0.765808	0.994925	-0.120838	7898	37.98	2	135531455	135725270	protein_coding	R3HDM1	23518
418	ENSG00000049089	3.37934	0.197856	6.3794	1	4.09422	4215	57.43	1	40300489	40317813	protein_coding	COL9A2	1298
419	ENSG00000049130	23.1212	15.9833	2.21813	1	0.532648	6205	36.84	12	88492793	88580851	protein_coding	KITLG	4254
420	ENSG00000049167	9.92534	17.1739	-2.82115	1	-0.791026	26458	37.18	5	60866454	60945073	protein_coding	ERCC8	1161
421	ENSG00000049192	78.3376	58.378	2.66323	1	0.42428	8565	35.91	5	65148738	65481920	protein_coding	ADAMTS6	11174
422	ENSG00000049239	81.8447	51.9099	3.71624	1	0.65688	9322	52.29	1	9234774	9271337	protein_coding	H6PD	9563
423	ENSG00000049245	68.6261	49.8414	2.70135	1	0.461412	2733	42.69	1	7771296	7781432	protein_coding	VAMP3	9341
424	ENSG00000049246	29.5529	23.4486	1.32741	0.999709	0.333796	8128	40.55	1	7784291	7845177	protein_coding	PER3	8863
425	ENSG00000049323	23.5661	53.9152	-5.47581	1	-1.19398	7348	40.26	2	32946953	33399509	protein_coding	LTBP1	4052
426	ENSG00000049449	63.1914	93.7524	-3.69702	1	-0.569127	4472	46.64	11	32091074	32105722	protein_coding	RCN1	5954
427	ENSG00000049541	52.7431	71.8218	-2.87135	1	-0.44544	2211	48.96	7	74231499	74254458	protein_coding	RFC2	5982
428	ENSG00000049656	82.7826	116.335	-3.9001	1	-0.490891	6549	56.18	5	1317752	1345099	protein_coding	CLPTM1L	81037
429	ENSG00000049759	2.01891	30.6104	-13.4615	1	-3.92237	34097	43.38	18	58044226	58401540	protein_coding	NEDD4L	23327
430	ENSG00000049860	135.346	63.1632	6.46757	1	1.0995	5015	42.11	5	74640023	74722647	protein_coding	HEXB	3074
431	ENSG00000049883	20.8087	19.6677	0.333574	0.95259	0.0813622	12115	40.38	5	72320367	72368395	protein_coding	PTCD2	79810
432	ENSG00000050030	1.07866	4.90448	-5.17226	1	-2.18487	12338	39.49	X	74732856	74925472	protein_coding	NEXMIF	340533
433	ENSG00000050130	29.7846	23.2519	1.6045	0.999761	0.357218	4350	36.78	14	59484443	59505410	protein_coding	JKAMP	51528
434	ENSG00000050344	25.1402	23.2724	0.406341	0.970192	0.11138	4303	44.68	7	26152198	26187137	protein_coding	NFE2L3	9603
435	ENSG00000050405	34.4386	43.4864	-1.7855	1	-0.336539	6291	42.31	12	50175788	50283520	protein_coding	LIMA1	51474
436	ENSG00000050426	43.5247	23.1549	3.71548	1	0.910516	6032	45.34	12	51047962	51060424	protein_coding	LETMD1	25875
437	ENSG00000050438	21.2159	14.6425	2.01712	0.999844	0.534984	17920	42.72	12	51391317	51515763	protein_coding	SLC4A8	9498
438	ENSG00000050555	18.5797	26.1381	-1.92548	1	-0.492428	8939	53.66	9	131009174	131094473	protein_coding	LAMC3	10319
439	ENSG00000050748	36.9043	62.0892	-4.80695	1	-0.750555	8955	43.58	5	180233143	180292099	protein_coding	MAPK9	5601
440	ENSG00000050820	16.1647	18.6266	-0.778712	0.99587	-0.204513	9199	59.7	16	75228181	75268053	protein_coding	BCAR1	9564
441	ENSG00000051009	15.2871	10.4654	1.71112	1	0.546693	4726	44.55	11	6211345	6234711	protein_coding	FHIP1B	84067
442	ENSG00000051108	69.611	21.5978	6.36939	1	1.68843	5062	42.95	16	56932142	56944864	protein_coding	HERPUD1	9709
443	ENSG00000051180	22.8528	28.4291	-1.24126	0.999774	-0.314994	3084	43.47	15	40694774	40732340	protein_coding	RAD51	5888
444	ENSG00000051341	55.394	52.2432	0.477922	0.978275	0.0844876	9185	39.03	3	121431431	121545988	protein_coding	POLQ	10721
445	ENSG00000051382	55.6183	37.3996	2.85229	1	0.572537	7841	40.59	3	138652698	138834928	protein_coding	PIK3CB	5291
446	ENSG00000051596	28.1547	31.1389	-0.530106	0.984217	-0.14534	3449	43.01	5	175917873	176034680	protein_coding	THOC3	84321
447	ENSG00000051620	8.33508	17.9172	-3.75927	1	-1.10408	10352	47.12	6	138403531	138422197	protein_coding	HEBP2	23593
448	ENSG00000051825	64.8915	75.166	-1.39755	0.999853	-0.212052	10304	42.99	12	123152320	123244014	protein_coding	MPHOSPH9	10198
449	ENSG00000052126	14.6865	17.2886	-0.907727	0.997641	-0.235329	24580	38.1	12	19129733	19376400	protein_coding	PLEKHA5	54477
450	ENSG00000052723	64.4173	75.7742	-1.53969	0.999875	-0.234258	5894	36.9	1	114769479	114780685	protein_coding	SIKE1	80143
451	ENSG00000052749	75.0933	44.4451	3.33342	1	0.75666	8529	50.49	10	97356358	97426076	protein_coding	RRP12	23223
452	ENSG00000052795	210.691	336.834	-8.84119	1	-0.67691	10981	40.58	4	158769026	158908050	protein_coding	FNIP2	57600
453	ENSG00000052802	25.6662	37.0667	-2.00028	1	-0.530254	2852	37	4	165327667	165343164	protein_coding	MSMO1	6307
454	ENSG00000052841	66.498	40.7793	4.15619	1	0.705473	11296	37.9	11	43358920	43494933	protein_coding	TTC17	55761
455	ENSG00000053254	1024.24	572.173	11.6018	1	0.840025	11154	44.31	14	89124871	89619149	protein_coding	FOXN3	1112
456	ENSG00000053371	42.4989	36.2862	1.18757	0.999412	0.228003	1779	52.86	1	19303965	19312144	protein_coding	AKR7A2	8574
457	ENSG00000053372	74.2755	98.1836	-2.44847	1	-0.402596	2556	52.85	1	19251805	19260128	protein_coding	MRTO4	51154
458	ENSG00000053501	31.5037	21.224	2.42588	1	0.569824	2431	55.26	19	17215346	17219829	protein_coding	USE1	55850
459	ENSG00000053524	2.0045	2.96094	-1.10894	0.998978	-0.56281	20884	42.39	3	183178041	183428778	protein_coding	MCF2L2	23101
460	ENSG00000053702	2.39321	1.63578	1.32694	0.9997	0.548968	2814	51.39	12	2825348	2835544	protein_coding	NRIP2	83714
461	ENSG00000053770	35.7468	38.7164	-0.62746	0.990447	-0.11513	13019	35.15	14	57268924	57298742	protein_coding	AP5M1	55745
462	ENSG00000053900	22.8619	30.7358	-1.82074	1	-0.426977	7444	37.91	4	25377263	25418498	protein_coding	ANAPC4	29945
463	ENSG00000053918	2.7975	4.78637	-1.62437	0.999855	-0.774796	4420	51.55	11	2444684	2849105	protein_coding	KCNQ1	3784
464	ENSG00000054116	36.9789	43.9877	-1.43959	0.999979	-0.250398	3527	49.8	1	36136570	36156053	protein_coding	TRAPPC3	27095
465	ENSG00000054118	302.292	330.96	-1.649	0.99995	-0.130715	4720	43.71	1	36224432	36305357	protein_coding	THRAP3	9967
466	ENSG00000054148	84.5566	88.1816	-0.408058	0.972612	-0.0605614	1612	66.23	9	136848724	136851027	protein_coding	PHPT1	29085
467	ENSG00000054267	143.559	113.359	2.75156	1	0.340747	11073	39.95	1	235131634	235328219	protein_coding	ARID4B	51742
468	ENSG00000054282	30.726	20.4569	2.83002	1	0.586872	5321	39.81	1	243256034	243500091	protein_coding	SDCCAG8	10806
469	ENSG00000054356	5.2879	2.79568	1.51306	0.999687	0.919496	8228	53.59	2	219289623	219309648	protein_coding	PTPRN	5798
470	ENSG00000054392	2.9781	8.40438	-3.42695	1	-1.49675	6645	42.26	1	210328252	210676296	protein_coding	HHAT	55733
471	ENSG00000054523	409.918	278.03	6.11797	1	0.560092	18915	42.04	1	10210570	10381603	protein_coding	KIF1B	23095
472	ENSG00000054598	9.10997	14.5028	-1.87032	1	-0.670813	3983	56.26	6	1609915	1613897	protein_coding	FOXC1	2296
473	ENSG00000054654	2988.94	1666.46	5.2921	1	0.842845	32359	41.08	14	63761899	64226433	protein_coding	SYNE2	23224
474	ENSG00000054690	14.5154	21.6937	-2.22081	1	-0.579691	10828	48.02	14	67533290	67589612	protein_coding	PLEKHH1	57475
475	ENSG00000054793	480.67	585.495	-4.04652	1	-0.284608	8073	46.63	20	51596514	51768390	protein_coding	ATP9A	10079
476	ENSG00000054965	168.402	158.297	0.672065	0.991614	0.0892735	7887	41.55	11	73400487	73598189	protein_coding	FAM168A	23201
477	ENSG00000054967	3.24704	5.30879	-2.02048	1	-0.709259	6187	59.72	11	73376399	73397474	protein_coding	RELT	84957
478	ENSG00000054983	58.3278	63.22	-0.619001	0.989831	-0.116196	6736	39.12	14	87837820	87993665	protein_coding	GALC	2581
479	ENSG00000055044	79.0633	105.172	-3.46432	1	-0.411672	3274	41.15	2	202265736	202303661	protein_coding	NOP58	51602
480	ENSG00000055130	98.2357	112.637	-1.72321	1	-0.197365	4152	41.21	7	148697914	148801110	protein_coding	CUL1	8454
481	ENSG00000055147	25.9541	31.2531	-1.32971	0.999723	-0.268039	6523	37.35	5	153990148	154038936	protein_coding	FAM114A2	10827
482	ENSG00000055163	96.0076	142.108	-4.85501	1	-0.565771	10564	44.29	5	157266079	157395595	protein_coding	CYFIP2	26999
483	ENSG00000055208	106.365	79.3472	3.18888	1	0.422771	6109	38.87	6	149218641	149411613	protein_coding	TAB2	23118
484	ENSG00000055211	84.7919	58.8374	3.13794	1	0.527194	2250	42.05	6	149566294	149591748	protein_coding	GINM1	116254
485	ENSG00000055332	224.584	288.308	-3.70969	1	-0.360357	11036	41.3	2	37099210	37157522	protein_coding	EIF2AK2	5610
486	ENSG00000055483	89.0484	52.8512	4.60462	1	0.752653	9269	50.03	17	78787381	78841441	protein_coding	USP36	57602
487	ENSG00000055609	189.1	118.571	4.46921	1	0.673396	53322	38.74	7	152134922	152436644	protein_coding	KMT2C	58508
488	ENSG00000055917	170.483	146.579	1.73938	0.999998	0.217951	6979	37.42	2	20248691	20352234	protein_coding	PUM2	23369
489	ENSG00000055950	17.5616	19.0117	-0.384879	0.965939	-0.11446	3578	53.18	10	100969458	100987515	protein_coding	MRPL43	84545
490	ENSG00000056050	18.3278	27.5259	-2.48498	1	-0.586758	1422	38.61	4	169729470	169757944	protein_coding	HPF1	54969
491	ENSG00000056097	166.587	179.796	-1.07161	0.998339	-0.110082	6771	38.32	5	32354350	32444740	protein_coding	ZFR	51663
492	ENSG00000056277	18.0092	14.1601	1.22984	0.999718	0.346897	4638	38.03	X	130202707	130268899	protein_coding	ZNF280C	55609
493	ENSG00000056487	3.29133	5.5429	-1.96491	1	-0.75197	6007	52.73	22	44881162	45010005	protein_coding	PHF21B	112885
494	ENSG00000056558	0.800818	3.56631	-6.17445	1	-2.15489	4476	49.95	9	120902393	120929173	protein_coding	TRAF1	7185
495	ENSG00000056586	143.825	174.457	-2.34953	1	-0.278562	11563	40.51	9	122844556	122905359	protein_coding	RC3H2	54542
496	ENSG00000056998	27.7489	12.2481	3.94143	1	1.17988	3621	43.65	X	2828822	2882820	protein_coding	GYG2	8908
497	ENSG00000057019	2.94126	38.838	-11.0388	1	-3.72296	11280	38.59	3	98795941	98901695	protein_coding	DCBLD2	131566
498	ENSG00000057252	42.7008	61.8897	-2.65652	1	-0.535436	7005	39.63	1	179293714	179358680	protein_coding	SOAT1	6646
499	ENSG00000057608	291.812	257.086	1.66876	0.999996	0.182786	3918	43.74	10	5765223	5842132	protein_coding	GDI2	2665
500	ENSG00000057663	30.568	24.5075	1.44739	0.999978	0.318798	5655	39.61	6	106045423	106325791	protein_coding	ATG5	9474
501	ENSG00000057935	125.304	83.6811	4.00956	1	0.582458	10580	43.08	2	42494569	42756947	protein_coding	MTA3	57504
502	ENSG00000058056	15.8453	18.9312	-0.91099	0.997708	-0.256704	15296	42.29	3	179653032	179804366	protein_coding	USP13	8975
503	ENSG00000058063	137.535	86.1822	5.13913	1	0.674337	9187	36.02	3	182793503	182921629	protein_coding	ATP11B	23200
504	ENSG00000058091	18.3735	0.822386	9.41049	1	4.48167	7017	37.97	7	90466424	91210590	protein_coding	CDK14	5218
505	ENSG00000058262	254.541	266.348	-0.583572	0.987693	-0.0654154	11707	47.29	3	128051641	128071705	protein_coding	SEC61A1	29927
506	ENSG00000058272	233.239	690.845	-20.0101	1	-1.56655	11864	36.07	12	79773563	79935460	protein_coding	PPP1R12A	4659
507	ENSG00000058404	0.712965	6.10441	-6.81938	1	-3.09795	11598	55.11	7	44210019	44334577	protein_coding	CAMK2B	816
508	ENSG00000058600	67.1363	39.9383	4.56972	1	0.74932	9486	51.68	16	22297375	22335101	protein_coding	POLR3E	55718
509	ENSG00000058668	169.514	106.969	5.27782	1	0.664205	9502	46.47	1	203626832	203744081	protein_coding	ATP2B4	493
510	ENSG00000058729	32.8579	39.0733	-1.04935	0.998521	-0.249943	5489	36.71	5	97160867	97183247	protein_coding	RIOK2	55781
511	ENSG00000058804	67.5356	78.5474	-1.4364	0.999973	-0.217915	4720	40.2	1	53765478	53838463	protein_coding	NDC1	55706
512	ENSG00000059122	27.955	30.0199	-0.471251	0.980048	-0.102814	8425	52.32	16	2911931	2951208	protein_coding	FLYWCH1	84256
513	ENSG00000059145	24.3842	20.9105	0.960624	0.998108	0.221719	7494	57.82	16	1363205	1414751	protein_coding	UNKL	64718
514	ENSG00000059378	2.70649	6.47062	-2.73946	1	-1.25748	5510	45.56	7	140023749	140062951	protein_coding	PARP12	64761
515	ENSG00000059573	317.813	298.672	0.855616	0.997151	0.0896166	3759	43.15	10	95605941	95656711	protein_coding	ALDH18A1	5832
516	ENSG00000059588	22.1417	30.2615	-2.12259	1	-0.45072	7819	40.31	1	234391313	234479179	protein_coding	TARBP1	6894
517	ENSG00000059691	19.2929	24.3079	-1.42666	0.999953	-0.333357	11741	43.81	4	151670504	151761007	protein_coding	GATB	5188
518	ENSG00000059728	15.2938	9.97917	2.14809	1	0.615955	6351	40.74	2	69897688	69942945	protein_coding	MXD1	4084
519	ENSG00000059758	38.4313	30.9621	1.56471	0.999679	0.311776	6467	37.8	12	96278261	96400480	protein_coding	CDK17	5128
520	ENSG00000059769	14.3269	7.91298	2.20977	1	0.856429	2604	42.76	9	111631334	111654351	protein_coding	DNAJC25	548645
521	ENSG00000059804	757.94	66.597	17.9373	1	3.50855	6071	44.55	12	7919230	7936187	protein_coding	SLC2A3	6515
522	ENSG00000059915	4.19697	1.85517	2.87954	1	1.1778	5979	59.67	10	102402617	102421539	protein_coding	PSD	5662
523	ENSG00000060069	42.5405	45.0063	-0.432889	0.977154	-0.0812881	6196	53.38	18	79679803	79754503	protein_coding	CTDP1	9150
524	ENSG00000060138	226.777	122.547	6.72656	1	0.887941	8621	39.08	12	10699089	10723323	protein_coding	YBX3	8531
525	ENSG00000060237	528.767	266.568	8.13276	1	0.988126	17280	38.73	12	752579	911452	protein_coding	WNK1	65125
526	ENSG00000060339	107.469	153.525	-5.32914	1	-0.51455	6059	41.75	10	68721012	68792377	protein_coding	CCAR1	55749
527	ENSG00000060491	110.206	141.76	-3.14426	1	-0.363252	4702	63.45	20	62804835	62814000	protein_coding	OGFR	11054
528	ENSG00000060642	9.9752	8.40644	0.697115	0.99287	0.246851	8084	47.96	1	26787054	26800659	protein_coding	PIGV	55650
529	ENSG00000060656	28.9577	47.6575	-3.75946	1	-0.718754	6682	51.58	1	29236516	29326813	protein_coding	PTPRU	10076
530	ENSG00000060688	67.0178	100.819	-4.01545	1	-0.589146	3887	42.02	1	31259568	31296788	protein_coding	SNRNP40	9410
531	ENSG00000060718	81.6376	46.9631	4.96428	1	0.797705	9091	33.18	1	102876467	103108872	protein_coding	COL11A1	1301
532	ENSG00000060749	454.855	345.249	4.72056	1	0.397769	10908	38.69	11	32892811	32993316	protein_coding	QSER1	79832
533	ENSG00000060762	5.06208	6.206	-0.815391	0.997209	-0.293932	1546	38.93	6	166364919	166383013	protein_coding	MPC1	51660
534	ENSG00000060971	29.9123	33.6429	-0.831243	0.996758	-0.169561	7106	51.46	3	38103129	38137242	protein_coding	ACAA1	30
535	ENSG00000061455	28.4375	0.927353	7.88842	1	4.93853	9230	40.18	5	123089241	123194266	protein_coding	PRDM6	93166
536	ENSG00000061656	48.1218	24.6311	4.18628	1	0.966212	2348	59.57	20	35615829	35621094	protein_coding	SPAG4	6676
537	ENSG00000061676	298.99	263.567	2.34778	1	0.18193	22520	35.82	2	182909115	183038858	protein_coding	NCKAP1	10787
538	ENSG00000061794	59.6659	71.7808	-1.39337	0.999854	-0.26669	1930	38.61	12	27710822	27756295	protein_coding	MRPS35	60488
539	ENSG00000061918	13.9644	2.12218	8.65144	1	2.71814	3944	36.48	4	155758992	155807811	protein_coding	GUCY1B1	2983
540	ENSG00000061936	62.3072	46.0735	2.43773	1	0.435462	10158	46.45	12	131711081	131799738	protein_coding	SFSWAP	6433
541	ENSG00000061938	45.4303	33.3301	2.13778	1	0.44683	12245	58.27	3	195863364	195911945	protein_coding	TNK2	10188
542	ENSG00000061987	112.188	96.2976	1.85807	0.999999	0.220341	16014	36.21	12	62466817	62600476	protein_coding	MON2	23041
543	ENSG00000062194	123.36	99.991	2.03576	0.999926	0.303001	6472	40.02	5	57173948	57264679	protein_coding	GPBP1	65056
544	ENSG00000062370	6.62422	8.70983	-1.06172	0.998429	-0.394893	3848	38.31	19	44326555	44367217	protein_coding	ZNF112	7771
545	ENSG00000062485	125.913	107.533	1.51178	0.999694	0.227658	6401	46.15	12	56271699	56300391	protein_coding	CS	1431
546	ENSG00000062598	18.3345	20.9961	-0.751276	0.994164	-0.19556	6597	44.15	20	46366050	46432985	protein_coding	ELMO2	63916
547	ENSG00000062650	168.52	154.006	1.07107	0.998799	0.129932	7205	39.86	10	86435256	86521792	protein_coding	WAPL	23063
548	ENSG00000062716	559.696	453.424	3.6925	1	0.303782	6854	39.75	17	59707192	59842255	protein_coding	VMP1	81671
549	ENSG00000062725	112.841	100.367	1.34031	0.999822	0.168998	9890	39.71	17	60443158	60526242	protein_coding	APPBP2	10513
550	ENSG00000062822	118.425	37.6114	10.0022	1	1.65474	4934	55.06	19	50384204	50418018	protein_coding	POLD1	5424
551	ENSG00000063046	1712.89	1159.55	7.93234	1	0.562869	6028	42.71	12	53006282	53042215	protein_coding	EIF4B	1975
552	ENSG00000063169	10.5471	9.75809	0.37432	0.961279	0.112174	7496	51.9	19	47608196	47703277	protein_coding	BICRA	29998
553	ENSG00000063176	8.7211	15.5996	-2.42107	1	-0.83893	6009	56.78	19	48619291	48630717	protein_coding	SPHK2	56848
554	ENSG00000063177	932.912	714.282	2.40674	1	0.385247	3857	55.98	19	48615328	48619184	protein_coding	RPL18	6141
555	ENSG00000063180	229.185	154.856	3.97979	1	0.565584	1946	53.77	19	48637946	48646187	protein_coding	CA11	770
556	ENSG00000063241	47.7103	42.1782	0.894432	0.997088	0.177804	4408	56.69	19	55452985	55462343	protein_coding	ISOC2	79763
557	ENSG00000063244	258.879	268.426	-0.698635	0.993434	-0.0522492	4040	56.03	19	55654146	55674716	protein_coding	U2AF2	11338
558	ENSG00000063587	13.0008	10.6586	0.941466	0.998086	0.286577	8147	49.09	X	153334147	153360110	protein_coding	ZNF275	105373378
559	ENSG00000063660	13.2912	21.7643	-2.68502	1	-0.711495	6522	64.64	2	240435663	240468076	protein_coding	GPC1	2817
560	ENSG00000063761	5.82004	4.78162	0.78382	0.996743	0.28353	5293	47.62	14	77800109	77935014	protein_coding	ADCK1	57143
561	ENSG00000063854	48.9653	64.0484	-2.48343	1	-0.387405	5839	53.32	16	1795620	1827157	protein_coding	HAGH	3029
562	ENSG00000063978	60.3648	75.7763	-2.07692	1	-0.328039	6836	49.21	4	2462220	2515857	protein_coding	RNF4	6047
563	ENSG00000064012	32.0243	39.9788	-1.73321	1	-0.320066	7237	42.24	2	201233443	201361836	protein_coding	CASP8	841
564	ENSG00000064102	65.0693	59.7921	0.793216	0.996864	0.122022	3059	36.38	12	26905181	26938326	protein_coding	INTS13	55726
565	ENSG00000064115	75.5528	115.741	-4.24845	1	-0.61534	5504	40.31	12	26971579	27014434	protein_coding	TM7SF3	51768
566	ENSG00000064300	6.66423	3.63417	1.82616	0.99996	0.87481	4141	56.75	17	49495293	49515008	protein_coding	NGFR	4804
567	ENSG00000064309	19.0195	20.9334	-0.538436	0.985083	-0.138322	19924	39.95	11	125955796	126063335	protein_coding	CDON	50937
568	ENSG00000064313	61.0155	75.7896	-2.23957	1	-0.312824	16255	37.5	8	119730774	119832863	protein_coding	TAF2	6873
569	ENSG00000064393	18.2129	22.3636	-1.01813	0.998612	-0.296192	15622	45.66	7	139561570	139777998	protein_coding	HIPK2	28996
570	ENSG00000064419	89.0366	85.7771	0.425608	0.972004	0.0538057	4676	39.8	7	128954180	129055173	protein_coding	TNPO3	23534
571	ENSG00000064490	19.8843	30.7009	-2.80638	1	-0.626652	2503	54.66	19	19192229	19201869	protein_coding	RFXANK	8625
572	ENSG00000064545	21.0057	18.092	0.833132	0.997223	0.215426	3281	51.6	19	19119169	19138513	protein_coding	TMEM161A	54929
573	ENSG00000064601	50.8057	34.8626	2.96539	1	0.543311	8633	56.09	20	45890144	45898949	protein_coding	CTSA	5476
574	ENSG00000064607	146.596	168.707	-1.97076	1	-0.202675	8468	50	19	18990888	19034023	protein_coding	SUGP2	10147
575	ENSG00000064651	118.535	87.4153	3.60364	1	0.439351	10653	35.24	5	128083766	128189677	protein_coding	SLC12A2	6558
576	ENSG00000064652	89.7948	17.3074	12.3205	1	2.37524	3474	40.32	5	122843439	123029354	protein_coding	SNX24	28966
577	ENSG00000064666	575.116	373.824	6.78057	1	0.621493	3640	59.72	19	1026586	1039068	protein_coding	CNN2	1265
578	ENSG00000064687	61.5785	36.5214	3.90087	1	0.753683	9591	60.53	19	1039997	1065572	protein_coding	ABCA7	10347
579	ENSG00000064703	108.482	28.7987	11.6419	1	1.91339	8778	40.27	1	111754832	111775602	protein_coding	DDX20	11218
580	ENSG00000064726	121.652	94.6109	2.81604	1	0.362679	4066	39.45	15	83016423	83067252	protein_coding	BTBD1	53339
581	ENSG00000064763	1.8978	2.62445	-0.977057	0.997755	-0.46769	13684	38.9	12	29149016	29341121	protein_coding	FAR2	55711
582	ENSG00000064787	0.819136	3.26752	-4.15829	1	-1.99602	10533	40.73	20	53936777	54070594	protein_coding	BCAS1	8537
583	ENSG00000064932	43.781	36.949	1.34003	0.999821	0.244769	6610	63.17	19	1107637	1174268	protein_coding	SBNO2	22904
584	ENSG00000064933	54.9272	61.4812	-0.912095	0.997731	-0.162625	5448	36.81	2	189784085	189877629	protein_coding	PMS1	5378
585	ENSG00000064961	144.225	131.196	1.15875	0.999325	0.136601	3857	65.34	19	3572777	3579088	protein_coding	HMG20B	10362
586	ENSG00000064995	14.9955	23.303	-2.18642	1	-0.635982	6904	41.7	6	34877462	34889192	protein_coding	TAF11	6882
587	ENSG00000064999	29.4723	31.7686	-0.563841	0.98701	-0.108243	9967	44.93	6	34889255	35091406	protein_coding	ANKS1A	23294
588	ENSG00000065000	224.004	253.584	-2.58365	1	-0.17894	9317	56.41	19	2100988	2164468	protein_coding	AP3D1	8943
589	ENSG00000065029	23.5828	32.033	-1.88883	1	-0.441829	6782	48.23	6	35258909	35295985	protein_coding	ZNF76	7629
590	ENSG00000065054	4.83601	17.3694	-4.83221	1	-1.84466	3516	64.6	16	2025356	2039026	protein_coding	SLC9A3R2	9351
591	ENSG00000065057	8.42964	13.9877	-2.26015	1	-0.730616	2430	61.44	16	2039815	2047866	protein_coding	NTHL1	4913
592	ENSG00000065060	138.975	118.006	1.84238	0.999997	0.235965	9567	42.82	6	34792083	34877514	protein_coding	UHRF1BP1	54887
593	ENSG00000065135	139.531	120.069	1.45155	0.999978	0.216715	9044	38.65	1	109548615	109600195	protein_coding	GNAI3	2773
594	ENSG00000065150	589.202	479.535	3.34379	1	0.297125	9664	40.27	13	97953658	98024296	protein_coding	IPO5	3843
595	ENSG00000065154	88.4564	73.8318	1.48367	0.999829	0.260724	3388	42.49	10	124397303	124418976	protein_coding	OAT	4942
596	ENSG00000065243	85.4419	89.2297	-0.447955	0.978844	-0.0625805	6897	36.25	1	88684222	88836255	protein_coding	PKN2	5586
597	ENSG00000065268	40.1018	45.8509	-0.941875	0.997936	-0.193282	2283	62.24	19	984332	998438	protein_coding	WDR18	57418
598	ENSG00000065308	17.9281	16.5296	0.423463	0.971892	0.117169	7047	46.66	6	52497408	52577060	protein_coding	TRAM2	9697
599	ENSG00000065320	13.1711	55.8883	-9.12817	1	-2.08517	6415	49.77	17	9021510	9244000	protein_coding	NTN1	9423
600	ENSG00000065328	37.6743	55.4175	-3.20977	1	-0.556761	5456	43.59	10	13161558	13211110	protein_coding	MCM10	55388
601	ENSG00000065361	20.4883	50.9854	-5.74197	1	-1.31528	11711	50.12	12	56076799	56103505	protein_coding	ERBB3	2065
602	ENSG00000065413	0.363738	3.83653	-5.03145	1	-3.39883	12826	40.24	2	196967017	197311173	protein_coding	ANKRD44	91526
603	ENSG00000065427	138.961	142.917	-0.324723	0.951244	-0.0405045	4051	45.57	16	75627474	75648643	protein_coding	KARS1	3735
604	ENSG00000065457	22.7627	31.895	-2.13494	1	-0.48666	6118	44.58	16	75596868	75623300	protein_coding	ADAT1	23536
605	ENSG00000065485	40.1274	29.1991	2.18454	1	0.458663	4067	45.22	3	123067025	123225227	protein_coding	PDIA5	10954
606	ENSG00000065491	37.7287	26.0231	2.15788	1	0.535871	3462	43.34	6	37257772	37332970	protein_coding	TBC1D22B	55633
607	ENSG00000065526	152.494	108.858	3.27633	1	0.486306	15120	43.57	1	15836095	15940456	protein_coding	SPEN	23013
608	ENSG00000065534	2.14533	6.7364	-3.7774	1	-1.65078	31537	45.34	3	123610049	123884332	protein_coding	MYLK	4638
609	ENSG00000065548	113.571	131.024	-1.59099	0.999966	-0.206238	3026	37.09	2	186486253	186509361	protein_coding	ZC3H15	55854
610	ENSG00000065559	49.9326	65.4709	-2.29108	1	-0.390872	5709	37.09	17	12020829	12143830	protein_coding	MAP2K4	6416
611	ENSG00000065600	9.32295	15.8059	-2.68113	1	-0.761604	2917	44.57	1	212363928	212414901	protein_coding	PACC1	55248
612	ENSG00000065613	156.623	116.798	3.18132	1	0.423278	8107	36.59	10	103967140	104029233	protein_coding	SLK	9748
613	ENSG00000065615	16.1238	19.3037	-1.0631	0.998417	-0.259681	9621	37.45	6	83859656	83967423	protein_coding	CYB5R4	123956252
614	ENSG00000065618	0.875775	9.15134	-7.08127	1	-3.38535	6989	48.32	10	104031286	104085880	protein_coding	COL17A1	1308
615	ENSG00000065665	10.3943	17.6938	-2.84447	1	-0.767452	3916	43.14	10	12129637	12169961	protein_coding	SEC61A2	55176
616	ENSG00000065717	18.101	5.68008	4.24773	1	1.67209	4150	54.68	19	2997639	3047635	protein_coding	TLE2	7089
617	ENSG00000065882	61.0841	44.1893	2.6588	1	0.467099	9556	42.84	4	37891084	38139175	protein_coding	TBC1D1	23216
618	ENSG00000065883	96.2133	63.5184	4.41089	1	0.59906	24780	38.73	7	39950121	40099580	protein_coding	CDK13	8621
619	ENSG00000065911	118.945	99.5564	1.90774	1	0.256708	11443	43.85	2	74186172	74217565	protein_coding	MTHFD2	10797
620	ENSG00000065923	220.462	75.5288	11.0197	1	1.54543	9980	41.06	X	46599251	46759118	protein_coding	SLC9A7	84679
621	ENSG00000065970	106.091	44.9523	8.53432	1	1.23883	6297	47.53	12	8032716	8055517	protein_coding	FOXJ2	55810
622	ENSG00000065978	477.578	605.522	-4.85428	1	-0.342444	3395	40.63	1	42682418	42703805	protein_coding	YBX1	4904
623	ENSG00000065989	20.9147	42.3335	-4.57713	1	-1.01728	6762	54.53	19	10416773	10469630	protein_coding	PDE4A	5141
624	ENSG00000066027	29.6907	19.3997	2.43208	1	0.613978	3942	39.33	1	212285410	212361853	protein_coding	PPP2R5A	5525
625	ENSG00000066032	2.06954	7.45447	-3.87197	1	-1.8488	7535	38.65	2	79185231	80648861	protein_coding	CTNNA2	1496
626	ENSG00000066044	85.5113	109.715	-2.73762	1	-0.359568	6962	52.21	19	7958573	8005659	protein_coding	ELAVL1	1994
627	ENSG00000066084	208.97	66.3264	12.5683	1	1.65564	10351	41.84	12	50504985	50748657	protein_coding	DIP2B	57609
628	ENSG00000066117	54.1412	84.6181	-4.39538	1	-0.644239	4903	48.48	12	50085200	50100707	protein_coding	SMARCD1	6602
629	ENSG00000066135	55.2992	63.5464	-1.15266	0.999464	-0.200552	5184	46.76	1	43650149	43705518	protein_coding	KDM4A	9682
630	ENSG00000066230	1.82323	2.92585	-1.35482	0.999736	-0.682363	5754	61.24	5	470456	524449	protein_coding	SLC9A3	6550
631	ENSG00000066279	162.952	151.31	0.817842	0.997056	0.106941	11994	34.66	1	197084121	197146694	protein_coding	ASPM	259266
632	ENSG00000066322	32.8424	28.6865	0.885262	0.996859	0.195187	2506	58.76	1	43363398	43368074	protein_coding	ELOVL1	64834
633	ENSG00000066379	6.07067	4.76579	0.886619	0.996892	0.349142	3672	41.39	6	30058899	30064909	protein_coding	POLR1H	30834
634	ENSG00000066422	82.1719	50.9655	3.29562	1	0.689124	15511	40.32	3	101648889	101677135	protein_coding	ZBTB11	27107
635	ENSG00000066427	49.8937	35.6428	2.60546	1	0.485248	9624	42.4	14	92044496	92106621	protein_coding	ATXN3	4287
636	ENSG00000066455	93.1272	57.1323	3.9114	1	0.704897	3205	39.58	14	92794305	92839947	protein_coding	GOLGA5	9950
637	ENSG00000066557	26.9499	37.468	-2.42613	1	-0.475377	2843	35.12	1	70144805	70205579	protein_coding	LRRC40	55631
638	ENSG00000066583	125.242	38.7592	8.53602	1	1.6921	1942	38.93	5	129094749	129114028	protein_coding	ISOC1	51015
639	ENSG00000066629	10.4428	18.6215	-2.68187	1	-0.83446	8987	45.19	14	99737693	99942060	protein_coding	EML1	2009
640	ENSG00000066654	89.3177	105.015	-1.61189	0.999888	-0.233572	6501	40.19	16	20702816	20742084	protein_coding	THUMPD1	55623
641	ENSG00000066697	25.8336	33.5961	-1.89332	1	-0.379048	3289	43.76	9	100427143	100451734	protein_coding	MSANTD3	91283
642	ENSG00000066735	7.34226	18.6583	-4.34955	1	-1.34552	7041	64.13	14	104136454	104180894	protein_coding	KIF26A	26153
643	ENSG00000066739	57.1788	46.6358	1.72415	1	0.294043	14256	37.06	14	96279195	96363341	protein_coding	ATG2B	55102
644	ENSG00000066777	91.1215	71.5755	2.25118	1	0.348325	11059	38.38	8	67173511	67343781	protein_coding	ARFGEF1	10565
645	ENSG00000066855	24.4129	29.7912	-1.26194	0.999907	-0.287247	4629	40.22	8	65644734	65771261	protein_coding	MTFR1	9650
646	ENSG00000066923	16.4496	15.0261	0.459375	0.975601	0.130582	8736	47.11	7	100177563	100221488	protein_coding	STAG3	10734
647	ENSG00000066926	39.57	49.5214	-1.73199	1	-0.323644	11128	42.66	18	57544377	57586732	protein_coding	FECH	2235
648	ENSG00000066933	102.819	58.0314	5.84162	1	0.825207	20320	37.93	15	71822291	72118577	protein_coding	MYO9A	4649
649	ENSG00000067057	171.55	268.189	-5.87083	1	-0.644619	7774	51.45	10	3066333	3137718	protein_coding	PFKP	5214
650	ENSG00000067064	38.0629	93.1738	-6.34051	1	-1.29154	4294	42.88	10	1039152	1049119	protein_coding	IDI1	3422
651	ENSG00000067082	54.9779	27.962	3.95547	1	0.975385	6139	48.08	10	3775996	3785281	protein_coding	KLF6	1316
652	ENSG00000067113	12.9098	6.82735	2.71038	1	0.919068	1935	39.6	5	55424854	55534969	protein_coding	PLPP1	8611
653	ENSG00000067141	71.2462	76.4197	-0.705128	0.99351	-0.101131	8137	38.73	15	73051710	73305205	protein_coding	NEO1	4756
654	ENSG00000067167	108.688	113.445	-0.460865	0.979547	-0.061803	4131	38.27	8	70573218	70608416	protein_coding	TRAM1	23471
655	ENSG00000067177	49.411	45.2336	0.663409	0.991247	0.127437	6350	37.87	X	72578814	72714319	protein_coding	PHKA1	5255
656	ENSG00000067182	44.8319	23.6483	4.34243	1	0.922787	4205	54.08	12	6328757	6342114	protein_coding	TNFRSF1A	7132
657	ENSG00000067191	17.1724	12.5689	1.31977	0.999569	0.450234	7096	54.39	17	39173453	39197702	protein_coding	CACNB1	782
658	ENSG00000067208	97.191	80.6503	1.61166	0.999769	0.269142	8278	38.19	1	92508696	92792404	protein_coding	EVI5	7813
659	ENSG00000067221	11.3808	9.74034	0.692457	0.992626	0.224563	10458	52.84	15	73978926	73994622	protein_coding	STOML1	9399
660	ENSG00000067225	922.314	1065.8	-2.84874	1	-0.208613	8572	48.38	15	72199029	72231819	protein_coding	PKM	5315
661	ENSG00000067248	51.3036	69.5159	-2.87382	1	-0.438282	4890	37.07	5	55256055	55307694	protein_coding	DHX29	54505
662	ENSG00000067334	71.0354	93.5045	-2.76254	1	-0.396496	7518	39.28	1	93866284	93879918	protein_coding	DNTTIP2	30836
663	ENSG00000067365	10.9168	9.52792	0.626181	0.988686	0.196315	8254	49.56	16	8621683	8649654	protein_coding	METTL22	79091
664	ENSG00000067445	24.8263	38.7046	-3.09053	1	-0.640639	6716	51.41	X	54920462	54931431	protein_coding	TRO	7216
665	ENSG00000067533	30.3787	49.9121	-3.96413	1	-0.716331	7877	37.63	1	218285293	218337983	protein_coding	RRP15	51018
666	ENSG00000067560	540.807	363.695	4.73065	1	0.572387	4805	46.57	3	49359139	49412998	protein_coding	RHOA	387
667	ENSG00000067596	595.885	81.6859	22.6541	1	2.86687	10760	47.76	17	43483865	43610338	protein_coding	DHX8	1659
669	ENSG00000067606	21.7805	26.2218	-1.23915	0.999756	-0.267725	7695	56.45	1	2050411	2185395	protein_coding	PRKCZ	5590
670	ENSG00000067715	2.81884	6.26874	-3.03033	1	-1.15307	9463	35.61	12	78863993	79452008	protein_coding	SYT1	6857
671	ENSG00000067798	1.89393	5.40008	-4.77097	1	-1.51159	13278	35.89	12	77324641	78213010	protein_coding	NAV3	89795
672	ENSG00000067829	68.8751	72.0381	-0.410476	0.973126	-0.0647772	2699	58.74	X	153785766	153794512	protein_coding	IDH3G	3421
673	ENSG00000067836	9.68667	18.1813	-2.84114	1	-0.90838	3613	63.01	16	4796968	4802880	protein_coding	ROGDI	79641
674	ENSG00000067840	41.0489	45.6111	-0.862962	0.997098	-0.152044	4341	56.35	X	153802166	153830565	protein_coding	PDZD4	57595
675	ENSG00000067900	1752.79	287.973	17.8876	1	2.60564	11075	36.91	18	20946906	21111813	protein_coding	ROCK1	6093
676	ENSG00000067955	53.3146	74.7264	-2.85787	1	-0.487089	4652	40.51	16	67028984	67101058	protein_coding	CBFB	865
677	ENSG00000067992	130.21	69.6329	5.92483	1	0.903001	17456	40.8	X	24465244	24550466	protein_coding	PDK3	5165
678	ENSG00000068001	19.9435	23.6315	-0.993244	0.997962	-0.244796	4421	60.99	3	50317790	50322782	protein_coding	HYAL2	8692
679	ENSG00000068024	24.7769	29.9035	-1.34785	0.999734	-0.271318	14179	51.33	2	239048168	239401654	protein_coding	HDAC4	9759
680	ENSG00000068028	24.4924	13.5838	2.77008	1	0.850443	3683	54.57	3	50329782	50340980	protein_coding	RASSF1	11186
681	ENSG00000068078	5.49647	29.4521	-7.81851	1	-2.42179	4848	65.83	4	1793293	1808872	protein_coding	FGFR3	2261
682	ENSG00000068079	20.6466	32.2484	-2.76799	1	-0.643322	1958	50.91	17	43006740	43014456	protein_coding	IFI35	3430
683	ENSG00000068097	43.4358	36.8167	1.3733	0.999806	0.238524	7043	40.88	17	60041008	60078922	protein_coding	HEATR6	63897
684	ENSG00000068137	51.3572	33.6463	3.0553	1	0.610119	4803	62	17	42667914	42676994	protein_coding	PLEKHH3	79990
685	ENSG00000068305	67.5265	60.8306	0.844134	0.997279	0.150657	7128	36.86	15	99565417	99716488	protein_coding	MEF2A	4205
686	ENSG00000068323	56.2018	40.8884	2.76893	1	0.458924	4207	52.48	X	49028726	49043410	protein_coding	TFE3	7030
687	ENSG00000068354	18.9581	14.2668	1.60735	0.999765	0.410148	3966	47.97	X	48539714	48562609	protein_coding	TBC1D25	4943
688	ENSG00000068366	46.8004	24.0674	4.65068	1	0.959442	9971	39.16	X	109624244	109733403	protein_coding	ACSL4	2182
689	ENSG00000068394	52.0068	44.8766	1.07245	0.998819	0.212738	1658	50.86	X	49113407	49123735	protein_coding	GPKOW	27238
690	ENSG00000068400	79.0383	89.0067	-1.18803	0.999577	-0.171362	16204	50.22	X	48973720	49002265	protein_coding	GRIPAP1	56850
691	ENSG00000068489	164.116	124.076	3.18905	1	0.403494	6743	44.35	17	59155732	59206709	protein_coding	PRR11	55771
692	ENSG00000068615	0.354675	3.67961	-4.74796	1	-3.37498	6937	46.05	2	86213993	86338083	protein_coding	REEP1	65055
693	ENSG00000068650	211.202	65.5969	13.2269	1	1.68692	14024	50.37	13	112690038	112887168	protein_coding	ATP11A	23250
694	ENSG00000068654	110.202	129.145	-1.48445	0.999765	-0.228838	19694	46.69	2	86020216	86106155	protein_coding	POLR1A	25885
695	ENSG00000068697	98.3917	63.0329	3.65303	1	0.642431	1546	41.26	2	20032650	20051628	protein_coding	LAPTM4A	9741
696	ENSG00000068724	6.47828	9.51862	-1.81718	1	-0.555142	13446	50.92	2	46915869	47076137	protein_coding	TTC7A	57217
697	ENSG00000068745	50.4321	67.4679	-2.33352	1	-0.419858	5624	47.61	3	48688003	48740353	protein_coding	IP6K2	51447
698	ENSG00000068784	27.2522	34.8143	-1.53773	0.999862	-0.353304	5045	36.55	2	45388680	45612165	protein_coding	SRBD1	55133
699	ENSG00000068796	119.74	133.093	-1.24103	0.999773	-0.152525	13050	38.5	5	62306162	62391025	protein_coding	KIF2A	3796
700	ENSG00000068831	31.2783	12.3177	4.77998	1	1.34444	6084	55.63	11	64726911	64745456	protein_coding	RASGRP2	10235
701	ENSG00000068878	97.6742	84.4571	1.40904	0.999873	0.209758	10392	38.04	2	53864069	53970993	protein_coding	PSME4	23198
702	ENSG00000068885	15.0019	19.0607	-1.35122	0.999735	-0.345457	7080	36.52	3	160256986	160399880	protein_coding	IFT80	57560
703	ENSG00000068903	49.0384	25.2436	4.34559	1	0.957997	6206	53.55	19	38878555	38899862	protein_coding	SIRT2	22933
704	ENSG00000068912	40.642	30.5832	1.66394	0.999993	0.410232	16419	39.57	2	53787009	53833038	protein_coding	ERLEC1	27248
705	ENSG00000068971	34.1874	22.8539	2.50468	1	0.581027	3360	54.41	11	64917553	64934475	protein_coding	PPP2R5B	5526
706	ENSG00000069011	9.8731	14.2106	-1.72115	1	-0.525395	3442	59.39	5	135027734	135034813	protein_coding	PITX1	5307
707	ENSG00000069122	0.133813	4.25449	-6.87684	1	-4.9907	6601	41.65	6	46852522	46954943	protein_coding	ADGRF5	221395
708	ENSG00000069188	1.60799	2.56544	-1.38705	0.999854	-0.673954	11963	52.32	17	73334384	73644445	protein_coding	SDK2	54549
709	ENSG00000069248	74.9818	90.1897	-1.9306	1	-0.266422	6081	40.26	1	229440259	229508341	protein_coding	NUP133	55746
710	ENSG00000069275	862.978	1079.32	-5.17717	1	-0.322732	6449	39.53	1	205712822	205750182	protein_coding	NUCKS1	64710
711	ENSG00000069329	154.503	129.129	2.05174	0.999984	0.258817	9733	38.86	16	46656132	46689518	protein_coding	VPS35	55737
712	ENSG00000069345	180.891	208.93	-1.87305	1	-0.207903	4951	42.53	16	46955362	46973674	protein_coding	DNAJA2	10294
713	ENSG00000069399	36.5966	6.73481	8.47475	1	2.442	3094	58.73	19	44747705	44760044	protein_coding	BCL3	602
714	ENSG00000069667	14.1857	159.129	-19.1658	1	-3.48769	17023	41.64	15	60488284	61229302	protein_coding	RORA	6095
715	ENSG00000069702	20.1088	9.18692	3.81701	1	1.13017	8577	42.29	1	91680343	91906335	protein_coding	TGFBR3	7049
716	ENSG00000069812	2.9549	6.76304	-2.6123	1	-1.19456	5407	57.51	1	6412418	6424670	protein_coding	HES2	54626
717	ENSG00000069849	108.111	91.4005	1.63846	0.999922	0.242237	2617	40.6	3	141876124	141926549	protein_coding	ATP1B3	483
718	ENSG00000069869	34.6298	20.2159	3.30466	1	0.776525	9036	38.49	15	55826922	55993660	protein_coding	NEDD4	4734
719	ENSG00000069943	7.8527	6.76931	0.59952	0.987286	0.21418	4542	39.99	15	55318960	55355648	protein_coding	PIGB	9488
720	ENSG00000069956	120.095	127.257	-0.560354	0.986789	-0.0835647	6592	43.13	15	51952106	52067375	protein_coding	MAPK6	5597
721	ENSG00000069966	27.2624	22.0117	1.31305	0.999447	0.308643	13330	45.39	15	52115100	52191392	protein_coding	GNB5	10681
722	ENSG00000069974	40.4129	26.5195	2.94175	1	0.607763	11345	41.6	15	55202966	55319113	protein_coding	RAB27A	5873
723	ENSG00000069998	53.3859	40.716	2.05394	0.999987	0.390863	4936	50.12	22	17137511	17165287	protein_coding	HDHD5	27440
724	ENSG00000070010	20.0123	23.705	-1.10997	0.999014	-0.244303	8722	46.94	22	19449911	19479202	protein_coding	UFD1	7353
725	ENSG00000070018	139.388	113.518	2.13935	1	0.296195	10369	38.54	12	12116025	12267044	protein_coding	LRP6	4040
726	ENSG00000070047	106.341	115.679	-0.948207	0.997909	-0.121431	5785	56.31	11	576470	612222	protein_coding	PHRF1	57661
727	ENSG00000070061	70.615	88.3706	-2.32323	1	-0.323592	24261	39.99	9	108866898	108934328	protein_coding	ELP1	8518
728	ENSG00000070081	132.111	77.1704	5.09602	1	0.775628	9023	41.44	11	17208153	17349980	protein_coding	NUCB2	4925
729	ENSG00000070087	97.1334	93.9673	0.328137	0.951516	0.0478088	3608	39.59	3	149964904	150050788	protein_coding	PFN2	5217
730	ENSG00000070159	31.4604	48.961	-3.73334	1	-0.638097	9995	45.34	9	109375466	109498313	protein_coding	PTPN3	5774
731	ENSG00000070182	1.38741	20.8083	-9.35355	1	-3.90669	14796	48.21	14	64746283	64879907	protein_coding	SPTB	6710
732	ENSG00000070214	34.7905	64.0408	-4.5547	1	-0.880299	12373	38.86	9	105244622	105439171	protein_coding	SLC44A1	23446
733	ENSG00000070269	16.359	15.1396	0.41443	0.971425	0.111758	8072	39.13	14	56488354	56650606	protein_coding	TMEM260	54916
734	ENSG00000070366	61.4117	67.0034	-0.775763	0.995616	-0.125721	10568	45.76	17	2059839	2303785	protein_coding	SMG6	23293
735	ENSG00000070371	11.8619	14.6044	-1.05157	0.998508	-0.30007	10052	46.42	22	19179473	19291719	protein_coding	CLTCL1	8218
736	ENSG00000070423	20.3894	22.3952	-0.514745	0.982994	-0.135375	3452	63.49	19	647526	663233	protein_coding	RNF126	55658
737	ENSG00000070444	43.0185	26.3157	3.54576	1	0.709032	8701	61.64	17	2384073	2401104	protein_coding	MNT	4335
738	ENSG00000070476	21.6619	19.9673	0.429461	0.972204	0.117521	7329	48.66	3	126437601	126475891	protein_coding	ZXDC	79364
739	ENSG00000070495	57.4548	45.9124	1.80158	0.999839	0.323543	5969	48.83	17	76712832	76726799	protein_coding	JMJD6	23210
740	ENSG00000070501	13.7541	15.1536	-0.426723	0.97635	-0.1398	4106	40.44	8	42338454	42371808	protein_coding	POLB	5423
741	ENSG00000070540	3.73525	2.69072	0.92111	0.997663	0.473212	3403	46.58	17	68420948	68457513	protein_coding	WIPI1	55062
742	ENSG00000070610	75.2083	51.9638	2.95163	1	0.533385	4803	50.7	9	35736866	35749228	protein_coding	GBA2	57704
743	ENSG00000070614	119.488	75.3372	4.57677	1	0.665436	9510	52.04	5	150485818	150558211	protein_coding	NDST1	3340
744	ENSG00000070718	26.1845	19.0712	1.70203	1	0.457321	6276	41.4	8	42152946	42171673	protein_coding	AP3M2	10947
745	ENSG00000070756	1197.25	1260.2	-0.962026	0.997823	-0.0739271	9546	40.75	8	100685816	100722809	protein_coding	PABPC1	26986
746	ENSG00000070759	3.88993	2.62213	1.37599	0.999805	0.569004	3319	42.23	1	45343883	45491163	protein_coding	TESK2	10420
747	ENSG00000070761	24.0894	35.637	-2.57867	1	-0.56498	2302	44.82	16	58113592	58129381	protein_coding	CFAP20	29105
748	ENSG00000070778	0.745153	3.02641	-4.08613	1	-2.022	7670	41.39	14	88465778	88555007	protein_coding	PTPN21	11099
749	ENSG00000070785	23.4801	27.1161	-0.885083	0.997303	-0.207707	3411	42.55	1	44850522	44986722	protein_coding	EIF2B3	8891
750	ENSG00000070814	122.733	164.881	-4.32156	1	-0.425902	11439	52.46	5	150357629	150400308	protein_coding	TCOF1	6949
751	ENSG00000070831	171.537	206.896	-2.45066	1	-0.270384	24398	41.94	1	22052627	22101360	protein_coding	CDC42	998
752	ENSG00000070882	14.9478	23.2513	-2.79356	1	-0.637374	8089	40.72	7	24796540	24981634	protein_coding	OSBPL3	26031
753	ENSG00000070961	26.8537	36.428	-1.89774	1	-0.439929	9523	36.39	12	89588049	89709366	protein_coding	ATP2B1	490
754	ENSG00000071051	21.3338	29.0615	-1.89009	1	-0.445968	2975	44.54	2	105744912	105894274	protein_coding	NCK2	8440
755	ENSG00000071054	139.57	169.075	-2.77819	1	-0.276669	11958	41.04	2	101696850	101894690	protein_coding	MAP4K4	9448
756	ENSG00000071073	21.2815	27.1615	-1.54629	0.999918	-0.351965	9636	40.02	2	98619106	98731132	protein_coding	MGAT4A	11320
757	ENSG00000071082	427.715	360.036	3.54484	1	0.248509	5277	42.39	2	101002229	101024032	protein_coding	RPL31	6160
758	ENSG00000071127	377.411	477.201	-4.31093	1	-0.338461	18461	53.29	4	10068089	10116972	protein_coding	WDR1	9948
759	ENSG00000071189	77.3035	73.1695	0.467678	0.976836	0.0792917	16418	35.09	7	17790761	17940501	protein_coding	SNX13	23161
760	ENSG00000071205	15.1087	17.5489	-0.781086	0.996075	-0.216002	10755	40.94	4	147732063	148072776	protein_coding	ARHGAP10	79658
761	ENSG00000071243	7.1914	13.0174	-2.60988	1	-0.856091	5200	35.56	7	120950763	120977216	protein_coding	ING3	54556
762	ENSG00000071246	47.3686	58.8114	-1.74665	1	-0.312165	7223	55.57	14	76761468	76783015	protein_coding	VASH1	22846
763	ENSG00000071462	117.309	134.556	-1.42402	0.999948	-0.197899	7943	54.07	7	73683025	73705161	protein_coding	BUD23	114049
764	ENSG00000071537	128.994	99.4851	2.43054	1	0.374749	9553	38.48	14	81471547	81533853	protein_coding	SEL1L	6400
765	ENSG00000071539	33.9832	42.5867	-1.5071	0.999714	-0.32558	3319	50.22	5	892884	919357	protein_coding	TRIP13	9319
766	ENSG00000071553	40.3215	47.5705	-1.199	0.999598	-0.238517	5683	56.77	X	154428633	154436516	protein_coding	ATP6AP1	537
767	ENSG00000071564	117.189	161.208	-4.26189	1	-0.460091	6368	59.56	19	1609291	1652615	protein_coding	TCF3	6929
768	ENSG00000071626	101.661	123.855	-2.50782	1	-0.28488	9201	58.75	19	1407569	1435687	protein_coding	DAZAP1	26528
769	ENSG00000071655	26.9505	47.2795	-3.37207	1	-0.810902	7909	58.14	19	1573596	1592865	protein_coding	MBD3	53615
770	ENSG00000071794	86.5626	80.0562	0.736594	0.993803	0.11273	6024	35.95	3	149030127	149086554	protein_coding	HLTF	6596
771	ENSG00000071859	49.6857	66.7259	-2.75711	1	-0.425418	2552	60.42	X	154444141	154450654	protein_coding	FAM50A	9130
772	ENSG00000071889	53.417	46.9738	0.953756	0.99811	0.185442	5098	55.32	X	154506159	154516242	protein_coding	FAM3A	60343
773	ENSG00000071967	4.20272	37.4225	-13.1554	1	-3.15451	5172	41.27	2	171522247	171558129	protein_coding	CYBRD1	79901
774	ENSG00000071991	0.0580776	5.55448	-7.22215	1	-6.57953	6864	32.3	18	66501083	66604138	protein_coding	CDH19	28513
775	ENSG00000071994	60.1959	75.0166	-1.78696	1	-0.317545	6476	41.64	6	170575295	170584692	protein_coding	PDCD2	5134
776	ENSG00000072042	68.9783	109.367	-4.56234	1	-0.664957	5498	42.62	14	67676800	67695793	protein_coding	RDH11	51109
777	ENSG00000072062	65.0392	96.3089	-3.1778	1	-0.566361	7330	53.35	19	14091688	14118084	protein_coding	PRKACA	5566
778	ENSG00000072121	55.5523	60.7113	-0.705789	0.993518	-0.128119	15884	43	14	67727374	67816590	protein_coding	ZFYVE26	23503
779	ENSG00000072133	26.0081	61.6649	-7.4259	1	-1.24549	8988	35.38	X	84058346	84206356	protein_coding	RPS6KA6	27330
780	ENSG00000072135	27.5606	31.9645	-1.01065	0.998463	-0.213862	5732	47.6	2	130356045	130375405	protein_coding	PTPN18	26469
781	ENSG00000072195	2.74753	4.92412	-1.69372	1	-0.841733	17066	57.57	2	219434843	219493629	protein_coding	SPEG	10290
782	ENSG00000072210	19.906	32.5952	-3.14736	1	-0.711457	15331	45.09	17	19648136	19685760	protein_coding	ALDH3A2	224
783	ENSG00000072274	123.396	160.528	-3.53423	1	-0.379534	17376	42.38	3	196012511	196082153	protein_coding	TFRC	7037
784	ENSG00000072310	168.976	72.6894	7.56912	1	1.217	8234	58.04	17	17810399	17837002	protein_coding	SREBF1	6720
785	ENSG00000072364	314.761	221.127	4.09388	1	0.509384	11281	40.42	5	132875395	132963634	protein_coding	AFF4	27125
786	ENSG00000072401	16.6296	13.0749	1.14779	0.999266	0.346957	3480	36.06	10	58334979	58370751	protein_coding	UBE2D1	7321
787	ENSG00000072415	120.496	82.5414	4.00395	1	0.545793	14825	37.7	14	67240713	67336061	protein_coding	PALS1	64398
788	ENSG00000072422	3.20282	7.1117	-3.65209	1	-1.15085	4779	38.94	10	60869438	61001440	protein_coding	RHOBTB1	9886
789	ENSG00000072501	220.395	246.433	-1.34046	0.999731	-0.161101	10830	45.54	X	53374149	53422728	protein_coding	SMC1A	8243
790	ENSG00000072506	21.4735	76.505	-9.27961	1	-1.833	2822	51.98	X	53431258	53434370	protein_coding	HSD17B10	3028
791	ENSG00000072518	38.2615	43.4967	-0.969628	0.997765	-0.185012	12010	49.65	11	63838928	63911020	protein_coding	MARK2	2011
792	ENSG00000072571	60.1611	92.5937	-4.55344	1	-0.622084	3932	36.97	5	163460203	163491941	protein_coding	HMMR	3161
793	ENSG00000072609	33.8939	36.8505	-0.680915	0.99316	-0.120658	17113	48.69	12	132822187	132956304	protein_coding	CHFR	55743
794	ENSG00000072682	144.772	78.813	7.20233	1	0.877279	10128	49.23	5	132190147	132295315	protein_coding	P4HA2	8974
795	ENSG00000072736	28.6599	22.8857	1.36898	0.999815	0.324591	8806	41.53	16	68084751	68229259	protein_coding	NFATC3	4775
796	ENSG00000072778	383.775	229.569	7.30962	1	0.741332	4820	58.51	17	7217125	7225266	protein_coding	ACADVL	37
797	ENSG00000072803	106.941	90.4769	1.68026	1	0.241199	5577	39.72	5	171861549	172006873	protein_coding	FBXW11	23291
798	ENSG00000072818	18.6633	10.1691	2.49519	1	0.876016	7420	54.55	17	7336529	7351477	protein_coding	ACAP1	9744
799	ENSG00000072832	16.5916	109.715	-10.4151	1	-2.72524	5869	48.99	4	5748084	5893086	protein_coding	CRMP1	1400
800	ENSG00000072840	49.0392	36.0777	2.37739	1	0.44283	7144	47.4	4	5711201	5814305	protein_coding	EVC	2121
801	ENSG00000072849	26.434	31.726	-1.16221	0.999464	-0.263269	6383	41.38	17	5471254	5486811	protein_coding	DERL2	51009
802	ENSG00000072864	39.7079	43.8629	-0.709811	0.99356	-0.143577	8217	48.63	16	15643267	15734691	protein_coding	NDE1	54820
803	ENSG00000072954	14.4738	11.4111	1.10224	0.999082	0.343008	2987	49.91	19	16661139	16690023	protein_coding	TMEM38A	79041
804	ENSG00000072958	52.1985	47.2022	0.759547	0.995374	0.145153	14094	51.53	19	16197854	16245906	protein_coding	AP1M1	8907
805	ENSG00000073050	16.6343	19.7346	-1.003	0.998228	-0.246567	2745	50.91	19	43543311	43580473	protein_coding	XRCC1	7515
806	ENSG00000073060	117.82	89.9464	2.71365	1	0.389448	14887	51.45	12	124776856	124882668	protein_coding	SCARB1	949
807	ENSG00000073111	101.417	128.005	-2.52202	1	-0.335896	4715	50.56	3	127598410	127622436	protein_coding	MCM2	4171
808	ENSG00000073150	11.001	9.18639	0.725037	0.993659	0.260064	3103	64.17	22	50170731	50180295	protein_coding	PANX2	56666
809	ENSG00000073169	13.6774	17.5947	-1.25485	0.999874	-0.363347	2331	55.72	22	50201011	50217616	protein_coding	SELENOO	83642
810	ENSG00000073350	18.646	8.27158	4.47068	1	1.17263	7939	56.06	17	75525080	75575209	protein_coding	LLGL2	3993
811	ENSG00000073417	61.0614	75.9946	-2.25387	1	-0.315636	8004	41.8	15	84980440	85139145	protein_coding	PDE8A	5151
812	ENSG00000073578	6.3283	4.50542	1.33727	0.999804	0.490157	8703	45.97	5	218303	257082	protein_coding	SDHA	6389
813	ENSG00000073584	7.80152	10.7147	-1.38342	0.999855	-0.457762	18470	37.88	17	40624962	40648654	protein_coding	SMARCE1	6605
814	ENSG00000073605	13.22	5.98747	2.55743	1	1.1427	5905	48.85	17	39904595	39919854	protein_coding	GSDMB	55876
815	ENSG00000073711	59.9058	30.4804	5.52067	1	0.974815	7785	39.06	3	135965728	136147894	protein_coding	PPP2R3A	5523
816	ENSG00000073712	702.726	563.046	4.78636	1	0.319709	8463	39.3	14	52857268	52952435	protein_coding	FERMT2	10979
817	ENSG00000073756	4.14603	1.12428	3.20062	1	1.88273	5484	36.06	1	186671791	186680922	protein_coding	PTGS2	5743
818	ENSG00000073792	14.4757	209.225	-25.9008	1	-3.85335	5330	42.56	3	185643130	185825042	protein_coding	IGF2BP2	10644
819	ENSG00000073803	14.4114	18.1089	-1.22351	0.999592	-0.329493	12604	40.07	3	185282941	185489094	protein_coding	MAP3K13	9175
820	ENSG00000073910	0.851443	3.71507	-3.28468	1	-2.12541	18852	39.24	13	31846713	32299125	protein_coding	FRY	10129
821	ENSG00000073921	216.439	173.35	3.39509	1	0.320274	6342	37.29	11	85957175	86069882	protein_coding	PICALM	8301
822	ENSG00000073969	56.2096	43.591	2.13761	1	0.366786	9462	38.61	17	46590669	46757679	protein_coding	NSF	4905
823	ENSG00000074047	1.05238	4.0324	-3.1809	1	-1.93798	7720	52.42	2	120735623	120992653	protein_coding	GLI2	2736
824	ENSG00000074054	138.608	147.23	-0.84463	0.996865	-0.0870663	11004	41.05	2	121337776	121649476	protein_coding	CLASP1	23332
825	ENSG00000074071	38.9818	53.9364	-2.53555	1	-0.468457	1092	65.5	16	1771890	1773150	protein_coding	MRPS34	65993
826	ENSG00000074181	41.7112	178.577	-17.3942	1	-2.09804	9408	54.88	19	15159038	15200995	protein_coding	NOTCH3	4854
827	ENSG00000074211	40.3361	53.191	-2.08803	1	-0.399108	9366	51.48	4	6320578	6563600	protein_coding	PPP2R2C	5522
828	ENSG00000074219	41.8339	52.9744	-1.89617	1	-0.34062	2980	53.57	19	49340595	49362457	protein_coding	TEAD2	8463
829	ENSG00000074266	26.9328	23.7926	0.820793	0.997076	0.178852	6807	37.04	11	86244753	86278813	protein_coding	EED	8726
830	ENSG00000074317	15.8127	22.2329	-1.7661	1	-0.491612	2008	56.95	5	176620082	176630556	protein_coding	SNCB	6620
831	ENSG00000074319	32.4149	36.668	-0.868287	0.997177	-0.177864	3558	39.61	11	18468336	18526951	protein_coding	TSG101	7251
832	ENSG00000074356	68.5462	84.0535	-2.2561	1	-0.294231	14720	44.57	17	3802158	3846246	protein_coding	NCBP3	55421
833	ENSG00000074370	4.85968	16.1159	-5.45418	1	-1.72955	6893	56.9	17	3923870	3964464	protein_coding	ATP2A3	489
834	ENSG00000074410	233.488	147.065	5.99457	1	0.666893	6998	48.38	15	63321378	63381846	protein_coding	CA12	771
835	ENSG00000074527	2578.96	1101.22	14.6621	1	1.22768	4365	40.1	12	95657807	95791189	protein_coding	NTN4	59277
836	ENSG00000074582	23.8824	21.294	0.807411	0.996995	0.165502	3379	54.42	2	218658764	218663443	protein_coding	BCS1L	617
837	ENSG00000074590	2.51803	4.50982	-2.00081	1	-0.840773	5924	45.55	12	106063345	106138954	protein_coding	NUAK1	9891
838	ENSG00000074603	69.718	79.5088	-1.21985	0.999554	-0.189582	10211	40.97	15	65442463	65517704	protein_coding	DPP8	54878
839	ENSG00000074621	21.9821	18.4082	1.12322	0.999066	0.255979	9084	44.73	15	65611366	65660995	protein_coding	SLC24A1	9187
840	ENSG00000074695	381.697	181.481	7.99589	1	1.07261	6070	36.9	18	59327823	59359265	protein_coding	LMAN1	3998
841	ENSG00000074696	149	215.942	-5.27964	1	-0.535332	7094	42.55	15	65530418	65578349	protein_coding	HACD3	51495
842	ENSG00000074755	81.1225	68.5788	1.4537	0.999974	0.24234	15888	44.49	17	4004445	4143030	protein_coding	ZZEF1	23140
843	ENSG00000074800	1696.11	1353.74	3.28461	1	0.325282	5216	50.15	1	8861000	8879190	protein_coding	ENO1	2023
844	ENSG00000074842	83.1519	71.4238	1.18615	0.999409	0.219344	1670	54.73	19	4641374	4670362	protein_coding	MYDGF	56005
845	ENSG00000074855	48.6295	31.3454	3.3386	1	0.633576	5005	62.68	19	17323223	17334855	protein_coding	ANO8	57719
846	ENSG00000074935	7.85729	9.79035	-0.934603	0.997967	-0.31733	7087	34.63	6	112070663	112087529	protein_coding	TUBE1	51175
847	ENSG00000075035	0.204224	3.0886	-5.69596	1	-3.91873	6740	47.04	12	108129288	108250537	protein_coding	WSCD2	9671
848	ENSG00000075043	10.8814	43.6716	-8.95246	1	-2.00484	12777	62.3	20	63400208	63472677	protein_coding	KCNQ2	3785
849	ENSG00000075089	46.8941	54.4553	-1.02221	0.99861	-0.215665	3813	41	12	100199122	100241865	protein_coding	ACTR6	64431
850	ENSG00000075131	14.6639	25.1757	-2.64426	1	-0.779763	2739	44.04	15	66336191	66386746	protein_coding	TIPIN	54962
851	ENSG00000075142	37.5391	40.9975	-0.683516	0.993211	-0.127139	4226	39.54	7	88205115	88226993	protein_coding	SRI	6717
852	ENSG00000075151	218.525	274.22	-3.85093	1	-0.327539	11885	39.39	1	20806292	21177285	protein_coding	EIF4G3	8672
853	ENSG00000075188	16.7443	24.2872	-2.11996	1	-0.536531	3488	36.52	12	102073103	102120120	protein_coding	NUP37	79023
854	ENSG00000075213	3.37757	8.39015	-3.29662	1	-1.31271	9259	34.35	7	83955777	84492724	protein_coding	SEMA3A	10371
855	ENSG00000075218	28.8158	40.4694	-2.3484	1	-0.489969	4113	50.08	22	46296870	46330810	protein_coding	GTSE1	51512
856	ENSG00000075223	414.474	6.23176	26.4018	1	6.0555	6100	35.82	7	80742538	80922359	protein_coding	SEMA3C	10512
857	ENSG00000075234	18.221	19.6687	-0.41877	0.974889	-0.110296	3578	54.16	22	46267961	46294008	protein_coding	TTC38	55020
858	ENSG00000075239	91.2343	84.7062	0.797423	0.996918	0.107108	5869	43.08	11	108116695	108147603	protein_coding	ACAT1	38
859	ENSG00000075240	35.7606	51.9897	-2.96214	1	-0.539852	4901	57.68	22	46576012	46679790	protein_coding	GRAMD4	23151
860	ENSG00000075292	213.723	239.706	-1.56122	0.999973	-0.165525	12474	38.16	2	71276561	71435069	protein_coding	ZNF638	27332
861	ENSG00000075303	21.2068	13.4869	2.36485	1	0.652968	5084	35.47	7	87833568	87876360	protein_coding	SLC25A40	55972
862	ENSG00000075336	52.1616	63.1534	-1.76732	1	-0.275873	5197	42.28	18	74148523	74160531	protein_coding	TIMM21	29090
863	ENSG00000075391	6.68564	10.5701	-1.81294	1	-0.660853	20172	37	1	178094104	178484147	protein_coding	RASAL2	9462
864	ENSG00000075399	4.09669	6.80841	-1.67893	0.999998	-0.732858	3340	59.41	16	89707134	89720898	protein_coding	VPS9D1	9605
865	ENSG00000075407	77.3081	94.1642	-1.77651	1	-0.284559	13190	39.11	10	38094334	38150293	protein_coding	ZNF37A	7587
866	ENSG00000075413	95.4461	92.1925	0.401817	0.969355	0.0500373	21530	42.16	14	103385377	103503831	protein_coding	MARK3	4140
867	ENSG00000075415	190.07	220.843	-1.96299	1	-0.21649	8896	42.39	12	98593591	98606379	protein_coding	SLC25A3	5250
868	ENSG00000075420	124.369	105.002	1.74333	0.999994	0.244205	13324	39.76	3	172039578	172401669	protein_coding	FNDC3B	64778
869	ENSG00000075426	48.4314	33.6235	2.96526	1	0.52647	7162	51.81	2	28392448	28417317	protein_coding	FOSL2	2355
870	ENSG00000075568	71.5744	57.6159	2.09097	1	0.312977	13042	39.3	2	97756333	97995948	protein_coding	TMEM131	23505
871	ENSG00000075618	99.032	54.2753	5.25729	1	0.867598	3699	59.62	7	5592816	5606655	protein_coding	FSCN1	6624
872	ENSG00000075624	4678.93	3439.2	6.58386	1	0.444105	4405	56.77	7	5526409	5563902	protein_coding	ACTB	60
873	ENSG00000075643	25.3574	14.7994	3.27202	1	0.776865	6303	42.78	18	36187497	36272157	protein_coding	MOCOS	55034
874	ENSG00000075702	18.8508	23.3507	-1.31746	0.999699	-0.30884	12217	51.49	19	36054649	36105108	protein_coding	WDR62	284403
875	ENSG00000075711	102.604	78.5179	2.83267	1	0.385995	16552	36.59	3	197042560	197299330	protein_coding	DLG1	1739
876	ENSG00000075785	183.351	170.777	0.865976	0.997014	0.102492	7194	45.18	3	128693669	128825942	protein_coding	RAB7A	7879
877	ENSG00000075826	8.59073	5.80068	1.183	0.999403	0.566558	7934	46.28	10	100486646	100519864	protein_coding	SEC31B	25956
878	ENSG00000075856	110.057	106.801	0.354728	0.955747	0.0433301	7637	42.57	12	108522214	108561400	protein_coding	SART3	9733
879	ENSG00000075891	2.39842	2.88512	-0.612242	0.98934	-0.266543	6582	51.28	10	100735396	100829944	protein_coding	PAX2	5076
880	ENSG00000075945	32.4683	17.7269	3.46706	1	0.873091	4978	34.27	1	169921326	170085208	protein_coding	KIFAP3	22920
881	ENSG00000075975	43.2382	33.3192	1.6356	0.999909	0.375952	9783	45.49	3	12557057	12586208	protein_coding	MKRN2	23609
882	ENSG00000076003	175.061	184.511	-0.711373	0.993552	-0.0758544	4135	40.29	2	135839626	135876443	protein_coding	MCM6	4175
883	ENSG00000076043	31.7789	159.972	-13.7068	1	-2.33168	3650	39.48	11	114439435	114450279	protein_coding	REXO2	25996
884	ENSG00000076053	25.6563	84.7977	-9.1259	1	-1.72471	7885	38.27	11	114400030	114414203	protein_coding	RBM7	10179
885	ENSG00000076067	117.296	38.6127	10.4472	1	1.60301	8914	44.05	12	56521820	56596193	protein_coding	RBMS2	5939
886	ENSG00000076108	225.044	183.394	3.46981	1	0.295261	10936	48.64	12	56595596	56636816	protein_coding	BAZ2A	11176
887	ENSG00000076201	72.2007	52.7825	2.73196	1	0.451954	6866	51.52	3	47381011	47413435	protein_coding	PTPN23	25930
888	ENSG00000076242	37.056	47.4029	-2.02023	1	-0.355267	7970	41.9	3	36993350	37050846	protein_coding	MLH1	4292
889	ENSG00000076248	42.5052	44.9667	-0.417837	0.97469	-0.0812195	5271	46.58	12	109097597	109126725	protein_coding	UNG	7374
890	ENSG00000076321	24.2469	19.8198	1.224	0.999694	0.290854	4244	38.33	1	173714941	173786692	protein_coding	KLHL20	27252
891	ENSG00000076351	5.8078	6.37061	-0.393769	0.968659	-0.133438	7954	52.44	17	28394642	28407197	protein_coding	SLC46A1	113235
892	ENSG00000076356	48.4424	73.7367	-4.14436	1	-0.606113	13845	47.99	1	208022242	208244384	protein_coding	PLXNA2	5362
893	ENSG00000076382	87.7619	82.0291	0.686072	0.992291	0.0974593	5218	46.2	17	28577565	28599025	protein_coding	SPAG5	10615
894	ENSG00000076513	19.4407	16.9516	0.8087	0.997003	0.197662	7350	44	12	109999186	110039763	protein_coding	ANKRD13A	88455
895	ENSG00000076554	54.274	65.3012	-1.63096	0.999864	-0.266847	8111	41.15	8	80034745	80231232	protein_coding	TPD52	124188259
896	ENSG00000076555	46.9561	37.5903	1.9598	0.999997	0.320954	14513	46.78	12	109116587	109268226	protein_coding	ACACB	32
897	ENSG00000076650	13.6319	14.6688	-0.390376	0.967621	-0.105763	4469	45.71	19	33080899	33130542	protein_coding	GPATCH1	55094
898	ENSG00000076685	27.767	24.08	1.00332	0.998461	0.205539	9137	42.4	10	103087185	103277605	protein_coding	NT5C2	22978
899	ENSG00000076716	3444.24	627.249	24.8749	1	2.45708	4959	41.25	X	133300103	133415489	protein_coding	GPC4	2239
900	ENSG00000076770	0.301377	2.97528	-4.7558	1	-3.30338	13009	36.96	X	132369320	132489968	protein_coding	MBNL3	55796
901	ENSG00000076826	4.40761	7.67234	-2.00035	1	-0.799669	4884	58.7	19	7595863	7618304	protein_coding	CAMSAP3	57662
902	ENSG00000076864	13.3379	5.93533	4.02988	1	1.16813	5743	56.63	1	21596221	21669357	protein_coding	RAP1GAP	5909
903	ENSG00000076924	62.4919	53.7816	1.11933	0.999074	0.216556	4653	60.81	19	7619525	7629545	protein_coding	XAB2	56949
904	ENSG00000076944	9.22859	11.3681	-0.962418	0.99782	-0.300808	6071	61.19	19	7636772	7647873	protein_coding	STXBP2	6813
905	ENSG00000076984	30.6729	26.7846	0.933784	0.997925	0.195563	5145	63.14	19	7903843	7914478	protein_coding	MAP2K7	5609
906	ENSG00000077097	584.856	470.216	3.88169	1	0.314758	18645	35.14	3	25597978	25664909	protein_coding	TOP2B	7155
907	ENSG00000077147	394.802	310.391	2.9484	1	0.347039	7494	37.03	10	96518110	96587452	protein_coding	TM9SF3	56889
908	ENSG00000077150	116.687	59.0973	5.55869	1	0.981482	5583	61.37	10	102394110	102402524	protein_coding	NFKB2	4791
909	ENSG00000077152	17.578	31.2593	-3.00114	1	-0.830517	1930	40.7	1	202331544	202341984	protein_coding	UBE2T	29089
910	ENSG00000077157	25.5883	21.0407	1.31741	0.999526	0.282299	21118	39.63	1	202348699	202592706	protein_coding	PPP1R12B	4660
911	ENSG00000077232	87.9819	102.409	-1.64182	0.999917	-0.219062	25053	36.29	2	182716255	182794464	protein_coding	DNAJC10	54431
912	ENSG00000077235	167.764	217.61	-3.08897	1	-0.375313	11562	49.42	16	27459555	27549913	protein_coding	GTF3C1	2975
913	ENSG00000077238	4.71169	12.3581	-3.61705	1	-1.39114	5884	49.92	16	27313668	27364778	protein_coding	IL4R	3566
914	ENSG00000077348	15.6447	13.664	0.529084	0.98588	0.195302	3712	52.35	19	41386371	41397362	protein_coding	EXOSC5	56915
915	ENSG00000077380	109.803	95.7375	1.58877	0.999763	0.197761	6433	36.36	2	171687409	171750158	protein_coding	DYNC1I2	1781
916	ENSG00000077454	3.24761	2.82783	0.506124	0.982461	0.199681	7117	60.34	7	100574011	100586129	protein_coding	LRCH4	4034
917	ENSG00000077458	14.8974	19.4203	-1.33314	0.999725	-0.3825	6031	34.6	11	95768953	95790409	protein_coding	FAM76B	143684
918	ENSG00000077463	9.23895	11.3786	-0.829907	0.996796	-0.300518	2749	57.86	19	4174109	4182566	protein_coding	SIRT6	51548
919	ENSG00000077514	36.786	41.7898	-0.935003	0.997965	-0.183995	5501	41.72	11	74493851	74669117	protein_coding	POLD3	10714
920	ENSG00000077549	220.97	251.559	-1.9897	1	-0.187041	19094	49.21	1	19338775	19485539	protein_coding	CAPZB	832
921	ENSG00000077684	76.4197	84.9943	-1.06715	0.99838	-0.153422	9052	44.2	4	128809700	128875224	protein_coding	JADE1	79960
922	ENSG00000077713	4.63771	3.8593	0.60186	0.987345	0.265075	2839	45.23	X	119399336	119454478	protein_coding	SLC25A43	203427
923	ENSG00000077721	69.7097	91.672	-2.83612	1	-0.39512	5998	44.64	X	119474802	119591083	protein_coding	UBE2A	7319
924	ENSG00000077782	56.1169	58.0797	-0.326054	0.951718	-0.0495972	17201	49.49	8	38400215	38468834	protein_coding	FGFR1	2260
925	ENSG00000077935	2.73474	2.18401	0.802641	0.996967	0.324425	4253	39.89	22	45344063	45413619	protein_coding	SMC1B	27127
926	ENSG00000077942	86.7749	63.7951	2.69366	1	0.443832	7285	53.13	22	45502238	45601135	protein_coding	FBLN1	2192
927	ENSG00000078018	8.15972	145.923	-20.1845	1	-4.16055	11842	35.9	2	209424047	209734147	protein_coding	MAP2	4133
928	ENSG00000078043	60.8765	44.199	2.94587	1	0.461871	17535	38.59	18	46803218	46920160	protein_coding	PIAS2	9063
929	ENSG00000078070	26.7369	38.8188	-2.60378	1	-0.537923	4311	41.62	3	183015218	183116075	protein_coding	MCCC1	56922
930	ENSG00000078114	497.848	485.396	0.500413	0.981464	0.0365448	17810	39.95	10	20779973	21293011	protein_coding	NEBL	10529
931	ENSG00000078124	27.8601	24.2167	0.919673	0.997634	0.202195	23102	38.74	11	76860859	77026797	protein_coding	ACER3	55331
932	ENSG00000078140	114.098	139.514	-2.7438	1	-0.29014	5180	41.99	4	39698109	39782792	protein_coding	UBE2K	3093
933	ENSG00000078142	52.0365	59.4302	-1.1907	0.999582	-0.19167	15154	35.33	18	41955234	42087830	protein_coding	PIK3C3	5289
934	ENSG00000078177	62.9491	50.6692	1.71312	1	0.313078	9811	40.51	4	40056850	40158252	protein_coding	N4BP2	55728
935	ENSG00000078237	28.9376	68.7263	-6.62059	1	-1.24792	9444	41.85	12	4307763	4360028	protein_coding	TIGAR	57103
936	ENSG00000078246	28.3569	20.5214	2.06407	0.999999	0.466573	3179	44.99	12	2877223	2941138	protein_coding	TULP3	7289
937	ENSG00000078269	16.3769	17.8133	-0.450813	0.979	-0.121287	12517	49.67	6	157981863	158099176	protein_coding	SYNJ2	8871
938	ENSG00000078304	198.898	211.413	-1.10678	0.998903	-0.0880382	14378	44.64	14	101761709	101927989	protein_coding	PPP2R5C	5527
940	ENSG00000078369	252.259	291.055	-2.3552	1	-0.206391	9030	46.97	1	1785285	1892292	protein_coding	GNB1	2782
941	ENSG00000078401	1.9383	3.33382	-1.80197	1	-0.782385	2035	42.83	6	12290361	12297194	protein_coding	EDN1	1906
942	ENSG00000078487	1.8319	2.39966	-0.747777	0.994033	-0.389489	3318	44.82	7	100400826	100428992	protein_coding	ZCWPW1	55063
943	ENSG00000078596	0.343498	2.96589	-5.42293	1	-3.11009	2051	36.96	X	79360384	79367667	protein_coding	ITM2A	9452
944	ENSG00000078618	253.672	219.527	2.40584	1	0.208569	6640	39.33	1	51789191	51878805	protein_coding	NRDC	4898
945	ENSG00000078668	89.932	147.077	-6.07404	1	-0.709671	3181	40.44	8	42391624	42405937	protein_coding	VDAC3	7419
946	ENSG00000078674	310.133	248.403	3.21899	1	0.320207	14447	36.54	8	17922842	18029948	protein_coding	PCM1	5108
947	ENSG00000078687	42.4674	39.1145	0.596201	0.987202	0.118653	11634	42.36	17	77958703	78108822	protein_coding	TNRC6C	57690
948	ENSG00000078699	41.9005	30.2012	2.42134	1	0.472361	9457	42.36	20	33490075	33650036	protein_coding	CBFA2T2	9139
949	ENSG00000078747	122.358	135.682	-1.18761	0.999577	-0.149115	12406	40.54	20	34363235	34511773	protein_coding	ITCH	83737
950	ENSG00000078804	11.0638	10.0196	0.441924	0.973407	0.143026	4179	55.18	20	34704339	34713439	protein_coding	TP53INP2	58476
951	ENSG00000078808	123.233	143.091	-1.50606	0.999711	-0.215547	4686	61.38	1	1216931	1232031	protein_coding	SDF4	51150
952	ENSG00000078814	2.33129	1.34505	1.19949	0.999524	0.793469	8247	53.87	20	34955810	35002437	protein_coding	MYH7B	57644
953	ENSG00000078900	0.865701	5.18068	-5.15991	1	-2.5812	6767	59.52	1	3652516	3736201	protein_coding	TP73	7161
954	ENSG00000078967	5.62777	7.73345	-1.04395	0.998554	-0.45855	4715	45.79	7	43926436	43956136	protein_coding	UBE2D4	51619
955	ENSG00000079102	0.427323	3.3752	-5.92937	1	-2.98157	13535	38.11	8	91954967	92103286	protein_coding	RUNX1T1	862
956	ENSG00000079134	22.256	30.022	-1.93725	1	-0.431825	8099	37.31	18	214520	268050	protein_coding	THOC1	9984
957	ENSG00000079150	2.36177	1.94477	0.480875	0.978655	0.280271	6710	37.58	2	178463664	178478600	protein_coding	FKBP7	51661
958	ENSG00000079156	0.234657	12.4278	-7.23097	1	-5.72687	11488	39.34	2	178194481	178402893	protein_coding	OSBPL6	114880
959	ENSG00000079215	0.311558	5.57959	-7.80696	1	-4.16259	21227	40.39	5	36596588	36688334	protein_coding	SLC1A3	6507
960	ENSG00000079246	347.544	516.876	-7.30996	1	-0.572623	5463	39.46	2	216107464	216206303	protein_coding	XRCC5	7520
961	ENSG00000079257	3.98772	3.58288	0.444583	0.973708	0.154444	1459	36.91	3	158645822	158672648	protein_coding	LXN	56925
962	ENSG00000079277	13.1542	14.3899	-0.515101	0.983019	-0.129532	8071	48.24	1	46557407	46616843	protein_coding	MKNK1	8569
963	ENSG00000079313	22.5024	27.4602	-1.32434	0.999719	-0.287259	5579	60.94	19	1815248	1848483	protein_coding	REXO1	57455
964	ENSG00000079335	9.59768	14.0288	-1.88456	1	-0.547635	6510	38.39	1	100345001	100520277	protein_coding	CDC14A	8556
965	ENSG00000079337	23.5516	1.43822	8.799	1	4.03347	12106	54.34	12	47734363	47771040	protein_coding	RAPGEF3	10411
966	ENSG00000079432	171.711	98.5409	6.97132	1	0.801191	11031	61.52	19	42268537	42295797	protein_coding	CIC	23152
967	ENSG00000079459	81.4782	77.2826	0.472654	0.977577	0.0762688	5197	44.37	8	11795573	11839304	protein_coding	FDFT1	2222
968	ENSG00000079462	22.8949	25.3925	-0.582925	0.987674	-0.149375	1419	53.73	19	42297033	42303546	protein_coding	PAFAH1B3	5050
969	ENSG00000079482	21.7493	14.35	2.448	1	0.599919	20704	39.48	X	67949349	68433913	protein_coding	OPHN1	4983
970	ENSG00000079616	84.7043	91.5776	-0.907727	0.997641	-0.112559	7169	50.19	16	29790727	29805385	protein_coding	KIF22	3835
971	ENSG00000079691	13.7897	21.8775	-2.24631	1	-0.66586	6853	39.54	6	25279078	25620530	protein_coding	CARMIL1	55604
972	ENSG00000079739	82.2423	47.5651	4.60635	1	0.789976	4077	42.35	1	63593411	63660245	protein_coding	PGM1	5236
973	ENSG00000079785	87.2964	142.726	-5.88921	1	-0.70925	10125	39.55	2	15591178	15634346	protein_coding	DDX1	1653
974	ENSG00000079805	115.536	125.666	-0.941815	0.997936	-0.121246	17565	53.08	19	10718055	10833488	protein_coding	DNM2	1785
975	ENSG00000079819	128.264	34.339	11.9617	1	1.90119	10320	38.6	6	130839347	131063322	protein_coding	EPB41L2	2037
976	ENSG00000079841	21.2615	26.395	-1.25375	0.999866	-0.312018	12948	35.58	6	71886550	72403150	protein_coding	RIMS1	22999
977	ENSG00000079950	35.7106	26.3223	1.87774	1	0.440066	16387	37.41	6	132445867	132513198	protein_coding	STX7	8417
978	ENSG00000079999	107.478	95.6708	1.33103	0.999768	0.167888	3573	54.06	19	10486125	10503558	protein_coding	KEAP1	9817
979	ENSG00000080031	6.26176	0.263075	4.97636	1	4.57302	4345	52.64	19	55181247	55209506	protein_coding	PTPRH	5794
980	ENSG00000080189	30.6232	24.5004	1.40012	0.999835	0.321822	7708	53.97	20	46345980	46364458	protein_coding	SLC35C2	51006
981	ENSG00000080200	13.8992	6.0261	3.45687	1	1.2057	10979	37.12	3	97822011	97944984	protein_coding	CRYBG3	131544
982	ENSG00000080224	10.5657	1.02025	6.13199	1	3.37239	18310	35.38	3	96814581	97761532	protein_coding	EPHA6	285220
983	ENSG00000080298	39.3945	20.0955	3.97658	1	0.971122	11169	35	9	3218297	3526004	protein_coding	RFX3	5991
984	ENSG00000080345	268.512	200.746	3.8346	1	0.419619	18166	38.04	2	151409883	151508013	protein_coding	RIF1	55183
985	ENSG00000080371	111.235	98.5251	1.154	0.9993	0.175045	16048	37.14	12	71754863	71800286	protein_coding	RAB21	23011
986	ENSG00000080603	5.83233	4.94396	0.702101	0.993049	0.238407	13863	49.63	16	30698209	30741409	protein_coding	SRCAP	10847
987	ENSG00000080608	75.4013	98.2781	-2.80927	1	-0.382281	2573	39.59	9	2720469	2844095	protein_coding	PUM3	9933
988	ENSG00000080644	1.40406	9.86326	-6.70776	1	-2.81246	4761	47.02	15	78593052	78621295	protein_coding	CHRNA3	1136
989	ENSG00000080802	40.6514	30.8174	1.90521	1	0.399561	6999	37.19	7	135361795	135510127	protein_coding	CNOT4	4850
990	ENSG00000080815	88.0091	68.4062	2.34283	1	0.363526	25147	42.73	14	73136418	73223691	protein_coding	PSEN1	5663
991	ENSG00000080822	27.3177	24.7487	0.691669	0.992584	0.142484	5210	38.91	3	98497912	98523066	protein_coding	CLDND1	56650
992	ENSG00000080824	1347.71	1453.71	-1.79117	1	-0.109234	5097	47.25	14	102080742	102139699	protein_coding	HSP90AA1	3320
993	ENSG00000080839	25.1446	27.8887	-0.710893	0.993555	-0.149431	5956	43.07	20	36996349	37095997	protein_coding	RBL1	5933
994	ENSG00000080845	21.743	17.3962	1.30614	0.9994	0.321784	8785	51.09	20	36306336	36528637	protein_coding	DLGAP4	22839
995	ENSG00000080854	43.2523	52.4396	-1.27544	0.999846	-0.277882	17862	55.74	11	133896438	133956968	protein_coding	IGSF9B	22997
997	ENSG00000080986	41.7073	43.7979	-0.377953	0.964348	-0.0705626	3554	36.33	18	2571557	2616635	protein_coding	NDC80	10403
998	ENSG00000081014	21.7642	27.9256	-1.48881	0.999752	-0.359628	7354	37.92	15	50908672	51005895	protein_coding	AP4E1	23431
999	ENSG00000081019	54.4317	28.3775	4.54858	1	0.939698	6819	37.22	1	113761832	113812476	protein_coding	RSBN1	54665
1000	ENSG00000081051	0.0653442	5.28885	-5.5645	1	-6.33875	3201	34.51	4	73431138	73456174	protein_coding	AFP	174
1001	ENSG00000081059	4.59155	9.54137	-3.62034	1	-1.05522	10093	54.55	5	134114681	134151865	protein_coding	TCF7	6932
1002	ENSG00000081087	26.0706	41.1411	-3.06269	1	-0.658158	13527	42.48	6	108029245	108165854	protein_coding	OSTM1	28962
1003	ENSG00000081138	0.274906	6.14693	-5.46608	1	-4.48285	14528	35.27	18	65750252	65890337	protein_coding	CDH7	1005
1004	ENSG00000081177	51.7832	46.3746	0.825977	0.997138	0.15915	6276	41.37	14	69191498	69244020	protein_coding	EXD2	55218
1005	ENSG00000081181	4.88354	2.74491	2.39634	1	0.831169	2284	42.07	14	67619920	67651708	protein_coding	ARG2	384
1006	ENSG00000081237	0.704359	3.57891	-4.82548	1	-2.34514	15436	34.25	1	198638457	198757476	protein_coding	PTPRC	5788
1007	ENSG00000081307	63.9391	71.8619	-1.07377	0.998319	-0.168529	8072	36.81	3	132654446	132679794	protein_coding	UBA5	79876
1008	ENSG00000081320	2.41087	8.40019	-4.12856	1	-1.80087	6566	37.67	2	196133583	196176503	protein_coding	STK17B	9262
1009	ENSG00000081377	22.2668	26.3405	-1.15711	0.999446	-0.242387	10475	42.85	9	96490241	96619843	protein_coding	CDC14B	8555
1010	ENSG00000081386	37.226	32.778	0.909107	0.99742	0.183581	7233	38.93	9	96754553	96778129	protein_coding	ZNF510	22869
1011	ENSG00000081665	4.35922	2.87247	1.10594	0.999098	0.60178	9537	40.49	19	19785839	19821751	protein_coding	ZNF506	440515
1012	ENSG00000081692	3.93837	3.32629	0.55889	0.987362	0.243684	4315	61.26	1	227730425	227735411	protein_coding	JMJD4	65094
1013	ENSG00000081721	17.0732	21.084	-1.31334	0.999681	-0.304413	1762	39.87	1	161749758	161757238	protein_coding	DUSP12	11266
1014	ENSG00000081791	56.9341	45.886	1.91486	1	0.311237	6000	48.18	5	141923855	141942047	protein_coding	DELE1	9812
1015	ENSG00000081803	0.802722	177.56	-27.7027	1	-7.78919	6353	36.56	7	122318411	122886759	protein_coding	CADPS2	93664
1016	ENSG00000081870	24.1621	15.8434	2.68933	1	0.608868	3006	39.89	1	53916574	53945699	protein_coding	HSPB11	51668
1017	ENSG00000082068	27.8302	30.3647	-0.5346	0.984684	-0.125742	6966	38.99	5	37379285	37753435	protein_coding	WDR70	55100
1018	ENSG00000082146	16.5506	20.2377	-1.01322	0.998542	-0.290162	3177	38.23	2	201387858	201480846	protein_coding	STRADB	55437
1019	ENSG00000082153	199.355	294.162	-6.07132	1	-0.561273	8085	41.12	2	200810594	200827338	protein_coding	BZW1	9689
1020	ENSG00000082175	14.9588	2.38127	7.49468	1	2.6512	14692	37.72	11	101029624	101129813	protein_coding	PGR	5241
1021	ENSG00000082212	133.945	104.992	2.87591	1	0.351361	15897	38.58	18	50879080	50954257	protein_coding	ME2	4200
1022	ENSG00000082213	18.3256	21.128	-0.804031	0.997179	-0.205296	4146	39.87	5	31532287	31555053	protein_coding	C5orf22	55322
1023	ENSG00000082258	50.4715	53.7455	-0.533118	0.98453	-0.0906767	9081	37.48	2	134918235	134959342	protein_coding	CCNT2	905
1024	ENSG00000082269	40.6895	29.6218	2.27353	1	0.457996	10476	36.09	6	70412941	70561174	protein_coding	FAM135A	57579
1025	ENSG00000082293	0.805024	2.26217	-2.47328	1	-1.4906	11018	36.54	6	69866556	70212468	protein_coding	COL19A1	1310
1026	ENSG00000082397	19.2395	3.26994	6.88297	1	2.55673	12203	39.83	18	5392381	5630700	protein_coding	EPB41L3	23136
1027	ENSG00000082438	21.4329	15.2411	1.83874	0.999992	0.491859	17176	36.27	2	164653624	164843679	protein_coding	COBLL1	22837
1028	ENSG00000082458	321.296	55.4523	15.6395	1	2.53458	7883	46.89	X	70444835	70505490	protein_coding	DLG3	1741
1029	ENSG00000082512	4.16922	7.47163	-2.4159	1	-0.841648	9022	44.65	1	211326615	211374946	protein_coding	TRAF5	7188
1030	ENSG00000082515	26.4085	31.7616	-1.10784	0.99894	-0.266283	5264	38.82	5	154941073	154969411	protein_coding	MRPL22	29093
1031	ENSG00000082516	86.5462	78.4192	0.976931	0.998039	0.142264	5644	41.33	5	154887411	154938211	protein_coding	GEMIN5	25929
1032	ENSG00000082641	384.567	341.485	1.75489	0.99998	0.171415	5883	54.26	17	48048329	48061545	protein_coding	NFE2L1	4779
1033	ENSG00000082701	120.437	113.953	0.668353	0.991456	0.0798336	17871	37.2	3	119821321	120094994	protein_coding	GSK3B	2932
1034	ENSG00000082781	39.736	31.4432	1.64992	0.999964	0.337698	6515	46.61	3	124761948	124901418	protein_coding	ITGB5	3693
1035	ENSG00000082805	870.281	178.268	19.1427	1	2.28744	15826	39.35	12	990509	1495933	protein_coding	ERC1	23085
1036	ENSG00000082898	473.895	457.688	0.993959	0.998244	0.0502006	23843	41.09	2	61476032	61538741	protein_coding	XPO1	7514
1037	ENSG00000083093	15.004	17.5293	-0.878321	0.99727	-0.224421	7429	43.55	16	23603160	23641321	protein_coding	PALB2	79728
1038	ENSG00000083097	28.6188	18.2087	2.9945	1	0.652339	10045	35.96	6	83067666	83171350	protein_coding	DOP1A	23033
1039	ENSG00000083099	37.4737	65.9574	-4.72513	1	-0.815654	8675	44.37	6	89568144	89638749	protein_coding	LYRM2	57226
1040	ENSG00000083123	26.9352	35.0703	-1.89493	1	-0.380756	4071	36.82	6	80106647	80346270	protein_coding	BCKDHB	594
1041	ENSG00000083168	151.681	123.994	2.37151	1	0.290775	24143	38.89	8	41929479	42051994	protein_coding	KAT6A	7994
1042	ENSG00000083223	48.8511	45.0208	0.616018	0.987702	0.117798	6707	37.99	9	86287733	86354454	protein_coding	TUT7	79670
1043	ENSG00000083290	52.4987	39.2047	2.39307	1	0.421255	9868	41.45	17	19770829	19867936	protein_coding	ULK2	9706
1044	ENSG00000083312	212.936	194.24	1.00062	0.998398	0.132581	13099	37.25	5	72816312	72916733	protein_coding	TNPO1	3842
1045	ENSG00000083444	753.397	254.496	10.7474	1	1.56577	5320	53.54	1	11934205	11975538	protein_coding	PLOD1	5351
1046	ENSG00000083457	4.63087	9.10695	-3.30867	1	-0.975686	6602	50.87	17	3714628	3801188	protein_coding	ITGAE	3682
1047	ENSG00000083544	51.3563	35.6469	2.49334	1	0.526761	7823	36.41	13	60396457	60573878	protein_coding	TDRD3	81550
1048	ENSG00000083635	16.6979	18.0786	-0.46188	0.979602	-0.11462	3480	38.71	13	44939249	44989471	protein_coding	NUFIP1	26747
1049	ENSG00000083642	84.4422	96.0116	-1.27307	0.999857	-0.185245	13187	36.61	13	32586452	32778019	protein_coding	PDS5B	23047
1050	ENSG00000083720	0.355249	10.5227	-9.39868	1	-4.88854	4100	37.45	5	41730065	41870425	protein_coding	OXCT1	5019
1051	ENSG00000083750	16.3187	11.6345	2.19709	1	0.48811	2715	40.86	X	55717749	55758774	protein_coding	RRAGB	10325
1052	ENSG00000083782	0.100827	5.01247	-4.05225	1	-5.63556	1802	34.86	12	90963682	91005026	protein_coding	EPYC	1833
1053	ENSG00000083799	151.953	95.1511	5.10217	1	0.675334	12952	36.42	16	50742050	50801935	protein_coding	CYLD	1540
1054	ENSG00000083807	9.88667	12.222	-1.02545	0.998608	-0.305926	8025	51.36	19	58479512	58512413	protein_coding	SLC27A5	10998
1055	ENSG00000083812	10.3529	13.0048	-1.10094	0.998701	-0.329007	5653	57.74	19	58467056	58475436	protein_coding	ZNF324	25799
1056	ENSG00000083814	14.6375	13.2886	0.470641	0.977277	0.139481	3532	49.44	19	57719751	57727624	protein_coding	ZNF671	79891
1057	ENSG00000083817	7.48691	6.43178	0.573101	0.987329	0.219153	2545	48.61	19	57571566	57578911	protein_coding	ZNF416	55659
1058	ENSG00000083828	19.1082	17.2419	0.540733	0.986861	0.148267	5480	46.13	19	57769655	57819939	protein_coding	ZNF586	54807
1059	ENSG00000083838	5.57008	6.8201	-0.737742	0.993713	-0.292094	4768	59.14	19	58474017	58481230	protein_coding	ZNF446	55663
1060	ENSG00000083844	105.819	66.073	4.49894	1	0.679459	12532	44.47	19	57191500	57222846	protein_coding	ZNF264	9422
1061	ENSG00000083845	295.501	227.568	3.13514	1	0.376862	3617	51.15	19	58386400	58394806	protein_coding	RPS5	6193
1062	ENSG00000083857	97.3225	146.838	-3.07694	1	-0.593385	16158	41.53	4	186587794	186726722	protein_coding	FAT1	2195
1063	ENSG00000083896	133.642	115.938	1.90981	1	0.205027	7033	35.4	4	68310387	68350090	protein_coding	YTHDC1	91746
1064	ENSG00000084070	65.6515	25.2574	7.20163	1	1.37812	3601	41.95	1	40344850	40423326	protein_coding	SMAP2	64744
1065	ENSG00000084073	61.5305	56.4712	0.749509	0.994626	0.123788	4022	40.81	1	40258041	40294180	protein_coding	ZMPSTE24	10269
1066	ENSG00000084090	116.845	136.946	-1.95655	1	-0.229015	4416	42.97	2	96184859	96208827	protein_coding	STARD7	56910
1067	ENSG00000084092	306.077	30.0507	23.3084	1	3.34842	2218	45.02	4	56963350	56977606	protein_coding	NOA1	84273
1068	ENSG00000084093	257.538	164.809	6.34557	1	0.64399	9408	43.58	4	56907876	56966808	protein_coding	REST	5978
1069	ENSG00000084112	44.3178	56.2248	-1.78426	1	-0.343322	14538	48.43	12	108778191	108857590	protein_coding	SSH1	54434
1070	ENSG00000084207	117.306	105.584	1.03436	0.998706	0.151885	1764	62.26	11	67583742	67586656	protein_coding	GSTP1	2950
1071	ENSG00000084234	789.804	598.666	5.98308	1	0.399743	7463	43.97	11	130068147	130144811	protein_coding	APLP2	334
1072	ENSG00000084636	53.0938	1.53524	14.3375	1	5.112	9253	56	1	31652263	31704319	protein_coding	COL16A1	1307
1073	ENSG00000084652	247.974	215.344	2.03471	0.99992	0.203549	5114	50.29	1	32179675	32198285	protein_coding	TXLNA	200081
1074	ENSG00000084676	46.0138	38.2474	1.37013	0.999811	0.266702	8982	37.19	2	24491254	24770702	protein_coding	NCOA1	8648
1075	ENSG00000084693	24.2419	28.0905	-0.948224	0.997909	-0.212577	5283	48.47	2	27042364	27070622	protein_coding	AGBL5	60509
1076	ENSG00000084710	18.5725	81.5415	-10.6972	1	-2.13436	10643	48.39	2	25042076	25159135	protein_coding	EFR3B	22979
1077	ENSG00000084731	41.2086	37.7913	0.750403	0.994693	0.124892	6401	48.25	2	25926598	25982749	protein_coding	KIF3C	3797
1078	ENSG00000084733	119.929	113.28	0.684351	0.992201	0.0822811	3654	40.63	2	26034084	26137454	protein_coding	RAB10	10890
1079	ENSG00000084754	464.406	302.582	6.50046	1	0.618059	4331	41.91	2	26190635	26244672	protein_coding	HADHA	3030
1080	ENSG00000084764	11.3756	9.98816	0.659577	0.991085	0.187657	3628	45.88	2	26970637	27027219	protein_coding	MAPRE3	22924
1081	ENSG00000085063	130.016	67.7517	5.14939	1	0.94036	10557	43.12	11	33703010	33736479	protein_coding	CD59	966
1082	ENSG00000085117	3.40658	2.4137	1.20848	0.999607	0.497079	4039	53.56	11	44564427	44620358	protein_coding	CD82	3732
1083	ENSG00000085185	31.7025	46.6481	-2.99488	1	-0.557221	7984	49.7	X	129981107	130058071	protein_coding	BCORL1	63035
1084	ENSG00000085224	280.99	295.787	-0.993599	0.997967	-0.0740406	22740	37.73	X	77504880	77786233	protein_coding	ATRX	546
1085	ENSG00000085231	24.8282	20.8656	0.911297	0.997464	0.250854	2140	41.64	5	69350984	69370013	protein_coding	AK6	102157402
1086	ENSG00000085274	61.8336	28.997	5.91412	1	1.09249	5165	36.36	3	169773396	169789716	protein_coding	MYNN	55892
1087	ENSG00000085276	0.917601	8.02956	-6.77205	1	-3.12938	9260	37.45	3	169083499	169663775	protein_coding	MECOM	2122
1088	ENSG00000085365	144.904	59.6177	8.89558	1	1.28128	6746	37.55	5	78360611	78480739	protein_coding	SCAMP1	9522
1089	ENSG00000085377	59.6476	80.9383	-2.6913	1	-0.440359	8917	40.86	6	105273218	105454062	protein_coding	PREP	5550
1090	ENSG00000085382	61.4338	68.8567	-1.07336	0.998323	-0.164566	9237	37.39	6	104728094	104859919	protein_coding	HACE1	57531
1091	ENSG00000085433	39.4682	29.1745	2.03813	0.99994	0.435981	4417	41.17	1	108970214	109042113	protein_coding	WDR47	22911
1092	ENSG00000085449	84.3549	122.149	-3.71101	1	-0.534099	5485	42.71	2	223855716	223945357	protein_coding	WDFY1	57590
1093	ENSG00000085511	37.2507	49.1974	-2.25431	1	-0.401313	7522	38.79	6	160991727	161117385	protein_coding	MAP3K4	4216
1094	ENSG00000085719	161.314	109.119	4.3633	1	0.563971	6737	37.62	8	86514435	86561498	protein_coding	CPNE3	8895
1095	ENSG00000085721	88.2166	62.0442	3.05285	1	0.507754	4139	42.08	16	15060033	15094311	protein_coding	RRN3	54700
1096	ENSG00000085733	228.83	295.761	-4.29458	1	-0.37016	6949	52.81	11	70398404	70436584	protein_coding	CTTN	2017
1097	ENSG00000085760	70.1702	73.7765	-0.503114	0.982145	-0.0723025	3374	39.6	2	55236595	55269347	protein_coding	MTIF2	4528
1098	ENSG00000085788	107.12	63.8217	5.50224	1	0.747113	10548	42.25	8	38225218	38275558	protein_coding	DDHD2	23259
1099	ENSG00000085831	9.67222	10.6637	-0.451283	0.979025	-0.140795	9491	51.4	1	51287258	51345116	protein_coding	TTC39A	22996
1100	ENSG00000085832	168.092	85.5043	7.58111	1	0.975184	8329	38.05	1	51354263	51519328	protein_coding	EPS15	2060
1101	ENSG00000085840	13.2335	19.6821	-2.1839	1	-0.572693	3121	44.74	1	52372829	52404423	protein_coding	ORC1	4998
1102	ENSG00000085872	24.7942	28.8573	-0.966213	0.997791	-0.218932	6015	57.25	19	16517894	16542437	protein_coding	CHERP	10523
1103	ENSG00000085978	33.5578	39.8901	-1.31444	0.999686	-0.249384	6047	45.33	2	233210051	233295674	protein_coding	ATG16L1	55054
1104	ENSG00000085982	39.9136	53.7208	-2.43691	1	-0.428601	9349	38.86	2	233475526	233566782	protein_coding	USP40	55230
1105	ENSG00000085998	55.5969	49.627	1.01456	0.998624	0.163881	9028	49.38	1	46188683	46220305	protein_coding	POMGNT1	55624
1106	ENSG00000085999	9.38345	12.1011	-1.15565	0.999452	-0.366953	4078	46.88	1	46246461	46278480	protein_coding	RAD54L	8438
1107	ENSG00000086015	78.2719	62.48	2.36129	1	0.325099	8062	41.32	1	45786987	46036122	protein_coding	MAST2	23139
1108	ENSG00000086061	251.899	430.387	-7.86027	1	-0.772789	2668	41.08	9	33025273	33039907	protein_coding	DNAJA1	3301
1109	ENSG00000086062	34.9554	30.3267	0.989393	0.998138	0.204927	4896	47.1	9	33104082	33167356	protein_coding	B4GALT1	2683
1110	ENSG00000086065	71.0018	81.6865	-1.27509	0.999847	-0.202242	2391	41.65	9	33264879	33282070	protein_coding	CHMP5	51510
1111	ENSG00000086102	72.5304	57.5821	1.99997	0.999834	0.332967	7146	42.57	9	33290512	33371157	protein_coding	NFX1	4799
1112	ENSG00000086200	37.038	51.7566	-2.69928	1	-0.482735	7540	38.3	5	62403972	62628582	protein_coding	IPO11	51194
1113	ENSG00000086205	0.123966	4.57535	-5.27155	1	-5.20587	5335	35.66	11	49145092	49208638	protein_coding	FOLH1	2346
1114	ENSG00000086232	159.863	130.992	2.0107	0.999829	0.287358	5492	44.67	7	6022247	6059175	protein_coding	EIF2AK1	27102
1115	ENSG00000086300	19.0522	16.8186	0.613025	0.987627	0.179897	9556	42.67	7	26291862	26374383	protein_coding	SNX10	29887
1116	ENSG00000086475	63.6502	97.8851	-4.36118	1	-0.620925	3884	45.78	10	13317428	13348298	protein_coding	SEPHS1	22929
1117	ENSG00000086504	63.8257	81.5486	-2.1923	1	-0.353523	3053	62.21	16	366969	371289	protein_coding	MRPL28	10573
1118	ENSG00000086506	1.95064	5.24942	-3.29871	1	-1.42821	528	71.71	16	180459	181179	protein_coding	HBQ1	3049
1119	ENSG00000086544	51.6967	36.74	2.55105	1	0.49272	3376	51.3	19	40717112	40740860	protein_coding	ITPKC	80271
1120	ENSG00000086589	35.4382	29.6691	1.26775	0.999648	0.256347	3587	43.25	5	150690792	150701077	protein_coding	RBM22	55696
1121	ENSG00000086619	7.63339	17.6179	-3.31354	1	-1.20664	15361	37.46	1	236214681	236282019	protein_coding	ERO1B	56605
1122	ENSG00000086712	67.9805	89.8554	-3.02843	1	-0.402485	4455	42.93	X	16786432	16844519	protein_coding	TXLNG	55787
1123	ENSG00000086758	450.982	390.838	1.36523	0.99983	0.206496	17780	41.2	X	53532096	53686752	protein_coding	HUWE1	10075
1124	ENSG00000086827	19.0873	27.3299	-2.6185	1	-0.517867	2916	39.08	11	113733187	113773735	protein_coding	ZW10	9183
1125	ENSG00000086848	5.46027	10.89	-3.36278	1	-0.995965	8070	40.69	11	111782195	111871581	protein_coding	ALG9	79796
1126	ENSG00000087008	25.9841	36.8828	-2.48668	1	-0.50532	3846	51.93	4	8366282	8440723	protein_coding	ACOX3	8310
1127	ENSG00000087074	42.5159	22.8767	3.8166	1	0.894127	3433	56.78	19	48872212	48876059	protein_coding	PPP1R15A	23645
1128	ENSG00000087076	149.697	117.378	2.40152	1	0.350889	1112	51.4	19	48813018	48836510	protein_coding	HSD17B14	51171
1129	ENSG00000087086	247.056	69.4125	8.41526	1	1.83157	871	55.82	19	48965309	48966879	protein_coding	FTL	2512
1130	ENSG00000087087	88.9167	133.654	-5.40266	1	-0.587979	4858	53.16	7	100875103	100888664	protein_coding	SRRT	51593
1131	ENSG00000087088	82.3382	132.372	-5.11797	1	-0.684961	2587	53.57	19	48954815	48961798	protein_coding	BAX	581
1132	ENSG00000087095	15.2322	18.298	-1.02876	0.998607	-0.264565	4769	37.3	17	28041737	28196381	protein_coding	NLK	51701
1133	ENSG00000087111	42.0611	33.7677	1.61534	0.999774	0.316843	8049	47.26	17	28553383	28571794	protein_coding	PIGS	94005
1134	ENSG00000087152	52.0044	63.6432	-1.71088	1	-0.291373	5333	59.15	17	44191805	44200113	protein_coding	ATXN7L3	56970
1135	ENSG00000087157	16.8875	19.5059	-0.850569	0.996924	-0.207954	5058	52.04	17	78378649	78425114	protein_coding	PGS1	9489
1136	ENSG00000087191	77.7537	104.563	-3.29562	1	-0.427387	4279	50.95	17	63827152	63832026	protein_coding	PSMC5	5705
1137	ENSG00000087206	79.0988	66.7558	1.5965	0.999752	0.244761	4767	42.38	5	176905005	177022633	protein_coding	UIMC1	51720
1138	ENSG00000087263	38.0891	46.4826	-1.48128	0.999791	-0.28731	5779	40.36	16	56451521	56479104	protein_coding	OGFOD1	55239
1139	ENSG00000087266	15.5493	12.2112	1.06713	0.998743	0.348644	13918	59.2	4	2793071	2841098	protein_coding	SH3BP2	6452
1140	ENSG00000087274	144.275	165.524	-2.42733	1	-0.198221	13240	44.84	4	2843844	2930076	protein_coding	ADD1	118
1141	ENSG00000087299	34.9842	29.1316	1.18881	0.999423	0.26412	6560	40.66	14	50237563	50312229	protein_coding	L2HGDH	79944
1142	ENSG00000087301	40.9425	25.9695	2.40016	1	0.656782	4733	36.83	14	52430596	52552522	protein_coding	TXNDC16	57544
1143	ENSG00000087302	105.778	110.022	-0.37988	0.964741	-0.0567516	8287	36.67	14	51989514	52010694	protein_coding	RTRAF	51637
1144	ENSG00000087338	66.1464	59.6042	1.00699	0.998518	0.150248	4892	37.76	2	69829660	69881384	protein_coding	GMCL1	64395
1145	ENSG00000087365	390.424	357.902	1.66166	0.999992	0.125475	9795	48.41	11	66050729	66069308	protein_coding	SF3B2	10992
1146	ENSG00000087448	46.8798	45.1352	0.357147	0.956402	0.0547127	7594	43.01	12	27780048	27803040	protein_coding	KLHL42	57542
1147	ENSG00000087460	561.012	1272.34	-18.9366	1	-1.18138	22221	47.09	20	58839718	58911192	protein_coding	GNAS	2778
1148	ENSG00000087586	41.1385	58.8732	-3.38491	1	-0.517123	2928	42.93	20	56369389	56392337	protein_coding	AURKA	6790
1149	ENSG00000087842	2.74793	0.0501617	3.6879	1	5.77561	2512	38.99	X	15384799	15493564	protein_coding	PIR	8544
1150	ENSG00000087884	11.9994	10.6084	0.480596	0.978619	0.177755	1936	41.82	11	77821109	77918432	protein_coding	AAMDC	28971
1151	ENSG00000087995	36.9228	54.0559	-2.66746	1	-0.549942	6398	45.17	17	62423875	62453385	protein_coding	METTL2A	339175
1152	ENSG00000088035	10.9855	12.2683	-0.569405	0.987272	-0.159333	5487	37.94	1	63367575	63438553	protein_coding	ALG6	29929
1153	ENSG00000088038	48.39	62.6971	-2.45117	1	-0.373691	6821	57.9	19	54137749	54155681	protein_coding	CNOT3	4849
1154	ENSG00000088179	43.8784	30.5008	2.74643	1	0.524664	13276	36.97	2	119759922	119984899	protein_coding	PTPN4	5775
1155	ENSG00000088205	126.405	131.395	-0.45379	0.979162	-0.0558609	7808	39.2	2	117814691	117832377	protein_coding	DDX18	8886
1156	ENSG00000088247	250.973	350.206	-5.36997	1	-0.480669	5162	58.57	19	6413102	6424811	protein_coding	KHSRP	8570
1157	ENSG00000088280	69.1331	61.6198	1.11057	0.99909	0.165983	4988	49.67	1	23428563	23484568	protein_coding	ASAP3	55616
1158	ENSG00000088298	18.654	16.0744	0.843615	0.997285	0.214722	1884	45.8	20	35115364	35147336	protein_coding	EDEM2	111089941
1159	ENSG00000088305	10.9703	13.7223	-1.11914	0.999296	-0.322917	6876	49.4	20	32762385	32809359	protein_coding	DNMT3B	1789
1160	ENSG00000088325	212.063	191.879	1.55411	0.999576	0.1443	3605	41.52	20	31739271	31801805	protein_coding	TPX2	22974
1162	ENSG00000088367	51.9851	69.6419	-2.73743	1	-0.421857	9676	49.98	20	36091504	36232799	protein_coding	EPB41L1	2036
1163	ENSG00000088387	34.5783	51.9297	-3.33485	1	-0.586693	15065	41.78	13	98793429	99086625	protein_coding	DOCK9	23348
1164	ENSG00000088448	27.9341	23.1663	1.07079	0.998795	0.27	4563	40	13	110878540	110915069	protein_coding	ANKRD10	55608
1165	ENSG00000088451	14.5785	18.4824	-1.24754	0.99982	-0.342308	2571	36.97	13	94574054	94596242	protein_coding	TGDS	23483
1166	ENSG00000088538	55.4359	45.167	1.59209	0.999757	0.295551	9069	40.17	3	50674927	51384198	protein_coding	DOCK3	1795
1167	ENSG00000088543	25.215	19.5771	1.39595	0.999818	0.365117	3244	55.98	3	50558025	50571027	protein_coding	C3orf18	51161
1168	ENSG00000088682	34.8457	37.8753	-0.560859	0.986821	-0.120278	4319	45.83	16	57447425	57461270	protein_coding	COQ9	57017
1169	ENSG00000088727	2.99409	3.67745	-0.717469	0.993523	-0.296589	5878	48.45	3	47227998	47283451	protein_coding	KIF9	64147
1170	ENSG00000088756	0.261182	4.71807	-6.58056	1	-4.17507	11912	39.1	18	6729716	6915716	protein_coding	ARHGAP28	79822
1171	ENSG00000088766	3.80804	2.86477	0.660317	0.991116	0.410627	5367	39.36	20	6006093	6040053	protein_coding	CRLS1	54675
1172	ENSG00000088808	44.1105	30.0961	2.98381	1	0.551542	9573	44.49	14	103733195	103847575	protein_coding	PPP1R13B	23368
1173	ENSG00000088812	145.725	110.578	2.99635	1	0.398179	8771	40.35	20	3471018	3651118	protein_coding	ATRN	8455
1174	ENSG00000088826	2.74441	1.21819	2.14816	1	1.17176	2946	49.87	20	4120980	4187747	protein_coding	SMOX	54498
1175	ENSG00000088832	36.5464	47.7038	-1.80859	1	-0.384376	5973	45.46	20	1368977	1393164	protein_coding	FKBP1A	2280
1176	ENSG00000088833	65.2412	71.1854	-0.878629	0.997271	-0.125797	5757	45.86	20	1442162	1473842	protein_coding	NSFL1C	55968
1177	ENSG00000088836	4.56644	9.46343	-2.77734	1	-1.05129	4319	61.73	20	3227417	3239559	protein_coding	SLC4A11	83959
1178	ENSG00000088854	45.4979	57.2028	-1.68107	0.999998	-0.330288	8584	43.8	20	3249306	3407669	protein_coding	DNAAF9	25943
1179	ENSG00000088876	22.8133	20.9299	0.569174	0.987338	0.12431	4643	43.04	20	2481817	2524702	protein_coding	ZNF343	79175
1180	ENSG00000088881	0.870379	4.59955	-4.25388	1	-2.40178	4060	49.28	20	2692780	2760108	protein_coding	EBF4	57593
1181	ENSG00000088882	2.20673	102.641	-21.2379	1	-5.53955	2376	59.72	20	2794074	2800627	protein_coding	CPXM1	56265
1182	ENSG00000088888	121.547	145.717	-2.27274	1	-0.261657	11771	52.52	20	3846799	3876123	protein_coding	MAVS	57506
1183	ENSG00000088899	19.9844	27.6843	-2.0087	1	-0.470197	5352	59.3	20	3162617	3173549	protein_coding	LZTS3	9762
1184	ENSG00000088930	124.392	117.125	0.746121	0.994374	0.0868398	3408	37.21	20	21303331	21389825	protein_coding	XRN2	22803
1185	ENSG00000088970	11.6446	7.64079	1.45925	0.999947	0.607869	5207	41.17	20	21125983	21246622	protein_coding	KIZ	55857
1186	ENSG00000089006	91.6136	107.693	-1.91719	1	-0.233285	7953	42.13	20	17941597	17968980	protein_coding	SNX5	27131
1187	ENSG00000089009	2103.55	1864.1	1.69967	1	0.174346	4442	45.67	12	112405189	112418838	protein_coding	RPL6	6128
1188	ENSG00000089022	36.853	42.6165	-1.05007	0.998517	-0.20963	13740	43.64	12	111842228	111902222	protein_coding	MAPKAPK5	8550
1189	ENSG00000089048	74.4156	71.7228	0.331706	0.952356	0.0531733	3249	37.99	20	13714322	13784919	protein_coding	ESF1	51575
1190	ENSG00000089050	24.3718	31.718	-1.81751	1	-0.380091	3843	41.62	20	18486540	18497225	protein_coding	RBBP9	10741
1191	ENSG00000089053	62.5521	80.5867	-2.33233	1	-0.365482	12259	44.55	12	121308245	121399896	protein_coding	ANAPC5	51433
1192	ENSG00000089057	97.2058	70.4805	3.82249	1	0.463818	7526	44.93	20	4852356	5010293	protein_coding	SLC23A2	9962
1193	ENSG00000089060	8.05027	4.23872	2.26651	1	0.925407	6768	49.93	12	113298759	113359493	protein_coding	SLC8B1	80024
1194	ENSG00000089063	38.8533	43.7804	-0.877571	0.997266	-0.172246	3051	44.98	20	5068232	5113103	protein_coding	TMEM230	29058
1195	ENSG00000089091	2.28056	1.92712	0.593489	0.987214	0.242947	8411	41.71	20	18383367	18467281	protein_coding	DZANK1	55184
1196	ENSG00000089094	118.544	69.6994	5.76907	1	0.766209	13632	50.79	12	121429096	121581023	protein_coding	KDM2B	84678
1197	ENSG00000089123	4.62129	5.20408	-0.447167	0.978801	-0.171347	2897	37.32	20	13389392	13638932	protein_coding	TASP1	55617
1198	ENSG00000089154	279.074	243.512	1.86046	1	0.196658	9660	49.67	12	120127202	120194715	protein_coding	GCN1	10985
1199	ENSG00000089157	1802	1489.6	2.47216	1	0.274672	3988	48.95	12	120196699	120201235	protein_coding	RPLP0	6175
1200	ENSG00000089159	9.01431	9.92187	-0.420178	0.975188	-0.138395	7460	53.01	12	120210439	120265771	protein_coding	PXN	5829
1201	ENSG00000089177	62.02	47.9547	2.35657	1	0.371062	7735	40.7	20	16272104	16573448	protein_coding	KIF16B	55614
1202	ENSG00000089195	31.162	47.9333	-2.91186	1	-0.621242	3783	42.59	20	5937228	5950558	protein_coding	TRMT6	51605
1203	ENSG00000089199	1.14034	5.55055	-3.66228	1	-2.28317	4447	42.65	20	5911510	5925353	protein_coding	CHGB	1114
1204	ENSG00000089220	209.647	228.535	-1.0817	0.99836	-0.124454	1514	48.71	12	118136124	118145584	protein_coding	PEBP1	5037
1205	ENSG00000089248	176.318	195.485	-1.20705	0.99958	-0.148876	3049	47.17	12	112013348	112023449	protein_coding	ERP29	10961
1206	ENSG00000089280	438.49	990.569	-18.1087	1	-1.17571	6989	47.07	16	31180138	31191605	protein_coding	FUS	2521
1207	ENSG00000089289	41.6938	29.2566	2.04063	0.999954	0.511069	1864	42.89	X	70133447	70166324	protein_coding	IGBP1	3476
1208	ENSG00000089335	32.195	29.1204	0.680273	0.991988	0.144807	5032	39.83	19	34677639	34686397	protein_coding	ZNF302	55900
1209	ENSG00000089351	52.2945	41.9015	1.688	1	0.319656	5906	55.68	19	34994784	35026471	protein_coding	GRAMD1A	57655
1210	ENSG00000089486	31.3041	40.3875	-1.88643	1	-0.367558	4274	51.97	16	4510669	4538828	protein_coding	CDIP1	29965
1211	ENSG00000089597	745.608	638.892	2.64204	1	0.222845	5030	50.02	11	62624826	62646726	protein_coding	GANAB	23193
1212	ENSG00000089639	3.55178	5.81214	-1.59871	0.999935	-0.710527	3730	56.13	19	19629476	19643657	protein_coding	GMIP	51291
1213	ENSG00000089682	46.3043	50.5499	-0.762631	0.994758	-0.12656	9177	35.98	X	107061885	107118823	protein_coding	RBM41	55285
1214	ENSG00000089685	103.696	133.196	-2.61291	1	-0.361192	3815	49.27	17	78214186	78225636	protein_coding	BIRC5	332
1215	ENSG00000089692	76.5001	1.70844	13.9724	1	5.48471	3056	57.37	12	6772512	6778455	protein_coding	LAG3	3902
1216	ENSG00000089693	302.475	204.348	4.98773	1	0.565784	3367	52.27	12	6747996	6767475	protein_coding	MLF2	8079
1217	ENSG00000089723	4.21752	5.65853	-1.15131	0.999469	-0.424031	4241	52.76	14	94026340	94048930	protein_coding	OTUB2	78990
1218	ENSG00000089737	140.228	163.187	-2.3445	1	-0.218754	8597	43.33	14	94048287	94081202	protein_coding	DDX24	57062
1219	ENSG00000089775	35.0913	25.7062	2.04787	0.999979	0.449001	12222	42.25	14	64449106	64505213	protein_coding	ZBTB25	7597
1220	ENSG00000089818	20.1672	18.1009	0.637714	0.989807	0.155951	8785	41.12	12	8076939	8097881	protein_coding	NECAP1	25977
1221	ENSG00000089820	81.9551	88.4034	-0.723235	0.993496	-0.109267	5580	58.14	X	153907367	153934999	protein_coding	ARHGAP4	393
1222	ENSG00000089847	4.36292	5.12644	-0.595385	0.988283	-0.232663	4522	53.64	19	4182689	4224814	protein_coding	ANKRD24	170961
1223	ENSG00000089876	18.4536	36.454	-4.64953	1	-0.982175	3925	41.45	10	125836337	125896436	protein_coding	DHX32	55760
1224	ENSG00000089902	128.395	101.313	2.91187	1	0.341767	6199	43.49	14	102592649	102730561	protein_coding	RCOR1	23186
1225	ENSG00000089916	77.9593	68.3482	1.15004	0.999278	0.189819	21987	39.76	14	76151916	76254342	protein_coding	GPATCH2L	55668
1226	ENSG00000090006	158.36	177.98	-1.51342	0.999737	-0.16851	8110	56.48	19	40592883	40629818	protein_coding	LTBP4	8425
1227	ENSG00000090013	54.919	30.0477	3.50616	1	0.870051	1613	49.72	19	40447765	40465764	protein_coding	BLVRB	645
1228	ENSG00000090020	11.2254	9.54025	0.772241	0.996204	0.234668	6195	51.7	1	27098809	27166981	protein_coding	SLC9A1	6548
1229	ENSG00000090054	75.3764	92.4418	-1.91144	1	-0.294431	10589	41.69	9	92000087	92115413	protein_coding	SPTLC1	10558
1230	ENSG00000090060	164.217	176.711	-1.01105	0.998475	-0.105789	13609	36.57	14	96501433	96567116	protein_coding	PAPOLA	10914
1231	ENSG00000090061	9.60851	11.085	-0.747935	0.994038	-0.206226	8220	50.14	14	99481169	99535044	protein_coding	CCNK	8812
1232	ENSG00000090097	36.3905	69.8652	-4.96574	1	-0.941012	3738	58.75	3	51957454	51974016	protein_coding	PCBP4	57060
1233	ENSG00000090263	9.76144	13.9165	-1.72533	1	-0.51163	5245	41.83	7	141002610	141015228	protein_coding	MRPS33	51650
1234	ENSG00000090266	9.85979	12.1519	-1.11822	0.999285	-0.301556	4447	43.57	7	140690777	140722790	protein_coding	NDUFB2	4708
1235	ENSG00000090273	116.772	172.922	-4.91439	1	-0.566422	2848	48.43	1	26900238	26946871	protein_coding	NUDC	10726
1236	ENSG00000090316	32.5938	50.8466	-3.60659	1	-0.641555	9821	55.01	4	1289887	1340147	protein_coding	MAEA	10296
1237	ENSG00000090372	95.1168	126.483	-3.72673	1	-0.411177	7637	57.35	19	46719511	46746994	protein_coding	STRN4	29888
1238	ENSG00000090447	18.7049	13.682	1.58642	0.999767	0.451137	7867	56.39	16	4257186	4273075	protein_coding	TFAP4	7023
1239	ENSG00000090470	43.6367	40.2801	0.599518	0.987286	0.115475	3235	45.71	15	65117379	65133808	protein_coding	PDCD7	10081
1240	ENSG00000090487	42.0945	33.8356	1.55718	0.999603	0.315093	3983	44.04	15	64963022	64990310	protein_coding	SPG21	51324
1241	ENSG00000090520	29.1163	47.273	-2.97222	1	-0.69919	9385	40.07	3	186567403	186585800	protein_coding	DNAJB11	51726
1242	ENSG00000090539	6.27479	3.89272	1.94099	1	0.688789	6639	59.38	3	184380054	184390736	protein_coding	CHRD	8646
1243	ENSG00000090565	99.2917	116.651	-2.0118	1	-0.232458	6287	52.85	16	425649	523011	protein_coding	RAB11FIP3	9727
1244	ENSG00000090612	47.6652	59.1664	-1.75796	1	-0.31184	14096	41.98	12	133181409	133214832	protein_coding	ZNF268	10795
1245	ENSG00000090615	366.997	245.407	5.689	1	0.58059	14822	53.6	12	132768902	132829143	protein_coding	GOLGA3	2802
1246	ENSG00000090621	242.946	209.399	2.2364	1	0.214377	10274	47.21	1	39560709	39576790	protein_coding	PABPC4	8761
1247	ENSG00000090661	14.2703	11.6756	1.01536	0.998635	0.289525	4059	52.88	19	8206736	8262421	protein_coding	CERS4	79603
1248	ENSG00000090674	7.0574	7.65309	-0.332372	0.953968	-0.116907	3958	57.01	19	7522624	7534009	protein_coding	MCOLN1	57192
1249	ENSG00000090686	152.623	143.031	0.880673	0.996784	0.0936444	9497	41.84	1	21678298	21783606	protein_coding	USP48	84196
1250	ENSG00000090857	46.6291	24.4844	4.16258	1	0.929371	9679	47.1	16	70114332	70162537	protein_coding	PDPR	55066
1251	ENSG00000090861	485.055	240.137	9.35151	1	1.01429	10248	49.58	16	70251983	70289707	protein_coding	AARS1	16
1252	ENSG00000090863	469.75	275.971	7.55046	1	0.767375	14111	42.38	16	74447427	74607144	protein_coding	GLG1	2734
1253	ENSG00000090889	57.4165	59.6631	-0.381774	0.965128	-0.0553734	4573	40.48	X	70290104	70420886	protein_coding	KIF4A	24137
1254	ENSG00000090905	85.1991	95.5462	-1.09142	0.998491	-0.16536	12968	42.59	16	24610209	24827632	protein_coding	TNRC6A	27327
1255	ENSG00000090924	102.895	123.435	-1.83996	1	-0.262575	9116	56.66	19	39412669	39428415	protein_coding	PLEKHG2	64857
1256	ENSG00000090932	2.57652	3.61791	-0.886684	0.99731	-0.489731	2618	56.84	19	39498895	39508481	protein_coding	DLL3	10683
1257	ENSG00000090971	10.7417	20.3077	-2.911	1	-0.918797	1979	65.69	19	55485188	55487568	protein_coding	NAT14	57106
1258	ENSG00000090975	7.29139	9.41997	-1.07673	0.998293	-0.36953	9499	51.5	12	122983480	123151090	protein_coding	PITPNM2	57605
1259	ENSG00000090989	32.3347	93.5467	-8.45174	1	-1.5326	5367	34.98	4	55853648	55905086	protein_coding	EXOC1	55763
1260	ENSG00000091009	36.6257	30.6195	0.984178	0.998018	0.258405	6664	38.67	5	146203605	146289223	protein_coding	RBM27	54439
1261	ENSG00000091039	109.824	95.0757	1.50252	0.99974	0.208046	9198	36.48	12	76351797	76559809	protein_coding	OSBPL8	114882
1262	ENSG00000091127	47.6409	45.5487	0.326223	0.950999	0.0647922	4433	43	7	105439661	105522271	protein_coding	PUS7	54517
1263	ENSG00000091136	3.1458	4.88773	-1.63097	0.999864	-0.635739	18592	42.41	7	107923799	108003213	protein_coding	LAMB1	3912
1264	ENSG00000091140	98.6799	135.185	-3.96303	1	-0.454112	5102	36.56	7	107891162	107931730	protein_coding	DLD	1738
1265	ENSG00000091164	85.6051	59.9998	3.12938	1	0.51274	11297	38.58	18	56597209	56651600	protein_coding	TXNL1	9352
1266	ENSG00000091317	73.3285	81.5259	-0.863764	0.99711	-0.152884	3857	38.52	3	32481312	32502852	protein_coding	CMTM6	54918
1267	ENSG00000091409	8.51193	16.7491	-3.95028	1	-0.976521	6679	41.78	2	172427354	172506459	protein_coding	ITGA6	3655
1268	ENSG00000091436	156.449	81.3191	6.37447	1	0.944027	13804	38.91	2	173075435	173268015	protein_coding	MAP3K20	51776
1269	ENSG00000091483	64.7159	71.328	-0.866332	0.997148	-0.14035	9350	36.88	1	241497511	241519799	protein_coding	FH	2271
1270	ENSG00000091490	5.56909	1.674	3.399	1	1.73414	7483	43.64	4	25747433	25863760	protein_coding	SEL1L3	23231
1271	ENSG00000091527	283.961	225.883	3.23859	1	0.330118	4411	42.48	3	133573686	133590261	protein_coding	CDV3	55573
1272	ENSG00000091542	140.279	107.942	2.77213	1	0.37805	3601	50.24	17	18183078	18209954	protein_coding	ALKBH5	54890
1273	ENSG00000091622	3.1301	2.27565	0.892786	0.997046	0.459931	10671	52.01	17	6451263	6556555	protein_coding	PITPNM3	83394
1274	ENSG00000091640	83.2772	76.9314	0.865613	0.997019	0.114349	2776	51.59	17	4959226	4967817	protein_coding	SPAG7	9552
1275	ENSG00000091651	30.3435	43.1888	-2.69647	1	-0.509272	4309	44.16	16	46689643	46698394	protein_coding	ORC6	23594
1276	ENSG00000091732	10.12	14.5321	-1.7839	1	-0.522035	3010	44.46	7	130018287	130051451	protein_coding	ZC3HC1	51530
1277	ENSG00000091947	48.505	38.3369	1.71419	1	0.339398	3029	49.94	17	44011188	44023946	protein_coding	TMEM101	84336
1278	ENSG00000091986	2.46997	1.30791	1.94232	1	0.917232	13068	40.28	3	112596797	112649530	protein_coding	CCDC80	151887
1279	ENSG00000092010	247.934	151.123	5.13819	1	0.714233	1776	57.43	14	24136163	24138967	protein_coding	PSME1	5720
1280	ENSG00000092020	5.80151	9.26618	-2.14645	1	-0.675546	3863	42.2	14	35085467	35122517	protein_coding	PPP2R3C	55012
1281	ENSG00000092094	27.0124	30.1965	-0.800019	0.997105	-0.160759	5031	45.08	14	20446401	20455089	protein_coding	OSGEP	55644
1282	ENSG00000092096	7.52335	12.935	-2.57928	1	-0.781835	4270	57.87	14	23346314	23352912	protein_coding	SLC22A17	51310
1283	ENSG00000092108	66.1903	60.692	0.685937	0.992284	0.125113	29169	36.13	14	30622291	30737694	protein_coding	SCFD1	23256
1284	ENSG00000092140	54.7789	59.9113	-0.80037	0.997112	-0.129209	9319	35.46	14	30559158	30620064	protein_coding	G2E3	55632
1285	ENSG00000092148	371.329	279.119	3.2311	1	0.41182	21483	39.35	14	31100117	31207804	protein_coding	HECTD1	25831
1286	ENSG00000092199	664.194	772.093	-2.89376	1	-0.217171	7293	39.78	14	21209136	21269494	protein_coding	HNRNPC	3183
1287	ENSG00000092201	322.479	369.574	-2.62128	1	-0.196661	6900	40.35	14	21351476	21384019	protein_coding	SUPT16H	11198
1288	ENSG00000092203	72.7051	61.836	1.42059	0.999924	0.23361	7091	43.81	14	21476597	21499175	protein_coding	TOX4	9878
1289	ENSG00000092208	13.1198	15.7333	-0.900898	0.997501	-0.262071	2695	39.61	14	39114285	39136973	protein_coding	GEMIN2	8487
1290	ENSG00000092330	32.7729	26.7844	1.15424	0.999301	0.291109	4378	51.19	14	24238286	24242663	protein_coding	TINF2	26277
1291	ENSG00000092421	7.75649	12.5984	-2.07157	1	-0.699769	10906	40.55	5	116443555	116574823	protein_coding	SEMA6A	57556
1292	ENSG00000092439	113.997	83.1033	3.89588	1	0.456014	12380	38.89	15	50552473	50686797	protein_coding	TRPM7	54822
1293	ENSG00000092445	10.689	21.0448	-3.72723	1	-0.977335	10770	53.18	15	41557675	41583589	protein_coding	TYRO3	7301
1294	ENSG00000092470	66.7542	57.2002	1.39435	0.999811	0.222838	4054	41.85	15	43826980	43868412	protein_coding	WDR76	79968
1295	ENSG00000092531	14.7361	17.5237	-0.9214	0.997841	-0.24995	5852	42.25	15	42491233	42545356	protein_coding	SNAP23	8773
1296	ENSG00000092621	162.24	110.673	4.17925	1	0.551818	9187	43.78	1	119648411	119744218	protein_coding	PHGDH	26227
1297	ENSG00000092820	484.219	200.299	11.4719	1	1.2735	3286	46.15	6	158765741	158819368	protein_coding	EZR	7430
1298	ENSG00000092847	177.577	188.16	-0.819206	0.997101	-0.0835128	14043	44.84	1	35869808	35930532	protein_coding	2001-08-01	26523
1299	ENSG00000092853	55.6804	99.7552	-5.39681	1	-0.841222	9591	42.79	1	35720218	35769978	protein_coding	CLSPN	63967
1300	ENSG00000092871	11.3558	6.65921	2.081	1	0.770011	8367	43.34	17	35005990	35089319	protein_coding	RFFL	117584
1301	ENSG00000092964	5.79672	25.3557	-6.13772	1	-2.129	7296	44.97	8	26514031	26658178	protein_coding	DPYSL2	1808
1302	ENSG00000093000	125.272	129.036	-0.445491	0.97871	-0.0427104	8236	43.51	22	45163925	45188017	protein_coding	NUP50	10762
1303	ENSG00000093009	14.5932	27.4907	-3.73721	1	-0.913643	2978	48.03	22	19479457	19520612	protein_coding	CDC45	8318
1304	ENSG00000093072	29.5155	27.5993	0.398194	0.968685	0.0968378	11032	48.88	22	17178790	17258235	protein_coding	ADA2	51816
1305	ENSG00000093144	13.5044	19.9861	-2.06621	1	-0.565575	5676	36	6	127288712	127343609	protein_coding	ECHDC1	55862
1306	ENSG00000093167	58.8656	65.1038	-0.955607	0.997873	-0.145317	10674	38.6	3	37052626	37183689	protein_coding	LRRFIP2	9209
1307	ENSG00000093183	39.5477	52.804	-2.36472	1	-0.417054	8159	43.29	3	42547969	42601080	protein_coding	SEC22C	9117
1308	ENSG00000093217	5.64935	9.99128	-2.40503	1	-0.822584	6327	44.83	3	38346760	38421348	protein_coding	XYLB	9942
1309	ENSG00000094804	45.8053	90.8678	-6.75216	1	-0.988254	5311	43.52	17	40287879	40304657	protein_coding	CDC6	990
1310	ENSG00000094841	10.6856	8.38016	1.15168	0.999287	0.350624	3689	39.9	X	75156388	75304885	protein_coding	UPRT	139596
1311	ENSG00000094914	29.1291	31.1965	-0.411827	0.973413	-0.0989207	4727	49.39	12	53307456	53324864	protein_coding	AAAS	8086
1312	ENSG00000094916	641.54	708.432	-1.477	0.999826	-0.14309	15038	42.96	12	54230942	54280133	protein_coding	CBX5	23468
1313	ENSG00000094975	131.116	371.544	-14.4749	1	-1.50269	7894	36.42	1	172532349	172611833	protein_coding	SUCO	51430
1314	ENSG00000095002	94.3861	112.42	-1.7487	1	-0.252251	13674	45.38	2	47403067	47663146	protein_coding	MSH2	4436
1315	ENSG00000095059	6.45178	4.56455	1.06655	0.998734	0.499226	2984	54.72	19	12675717	12681880	protein_coding	DHPS	1725
1316	ENSG00000095066	32.313	26.3826	1.53325	0.999504	0.292532	5950	53.64	19	12763003	12872740	protein_coding	HOOK2	29911
1317	ENSG00000095139	218.817	161.665	3.52902	1	0.436717	4177	42.33	11	118572390	118603033	protein_coding	ARCN1	372
1318	ENSG00000095203	5.41949	7.28471	-1.17512	0.999539	-0.426714	7975	45.23	9	109171974	109321059	protein_coding	EPB41L4B	54566
1319	ENSG00000095209	28.0472	20.2927	1.85161	0.999998	0.4669	4531	37.53	9	105694541	105776629	protein_coding	TMEM38B	55151
1320	ENSG00000095261	51.1604	55.2997	-0.612691	0.989372	-0.112244	4399	40.53	9	120815496	120842951	protein_coding	PSMD5	5711
1321	ENSG00000095319	80.081	97.2895	-2.07149	1	-0.280823	8041	46.07	9	128947699	129007096	protein_coding	NUP188	23511
1322	ENSG00000095321	59.1398	40.9952	2.60711	1	0.528673	7565	58.61	9	129094142	129111189	protein_coding	CRAT	1384
1323	ENSG00000095370	19.4285	6.1995	5.18278	1	1.64795	4628	53.99	9	127738317	127778710	protein_coding	SH2D3C	10044
1324	ENSG00000095380	28.6675	24.4006	1.14018	0.999195	0.232501	4931	46.23	9	98056732	98083077	protein_coding	NANS	54187
1325	ENSG00000095397	7.32831	4.67791	1.84531	0.999997	0.647618	6362	48.36	9	114402080	114505473	protein_coding	WHRN	25861
1326	ENSG00000095485	15.9841	22.3173	-1.98707	1	-0.481527	3985	42.57	10	100232298	100267680	protein_coding	CWF19L1	55280
1327	ENSG00000095539	12.9718	8.26345	2.24793	1	0.650559	5298	52.9	10	100969504	100985871	protein_coding	SEMA4G	57715
1328	ENSG00000095564	144.708	91.6043	4.12449	1	0.65966	8679	37.3	10	91923770	92031437	protein_coding	BTAF1	9044
1329	ENSG00000095574	18.2141	14.0206	1.21642	0.999651	0.377502	4928	38.31	10	122990807	123008812	protein_coding	IKZF5	64376
1330	ENSG00000095587	1.58482	8.58062	-6.13057	1	-2.43676	8157	46.43	10	96364608	96513926	protein_coding	TLL2	7093
1331	ENSG00000095596	1.26374	5.26999	-4.03236	1	-2.0601	2964	52.98	10	93073475	93077885	protein_coding	CYP26A1	1592
1332	ENSG00000095637	373.293	44.0566	25.6686	1	3.08288	10951	44.47	10	95311771	95561414	protein_coding	SORBS1	10580
1333	ENSG00000095752	2.01596	5.13252	-2.64515	1	-1.3482	2678	60.84	19	55364382	55370463	protein_coding	IL11	3589
1334	ENSG00000095794	75.9739	43.292	4.34758	1	0.811403	5699	39.22	10	35126791	35212958	protein_coding	CREM	1390
1335	ENSG00000095906	35.2425	39.3307	-0.734901	0.993622	-0.158339	4947	62.16	16	1782932	1789186	protein_coding	NUBP2	10101
1336	ENSG00000095951	34.6803	22.461	2.79865	1	0.626695	11005	39.37	6	12008762	12164999	protein_coding	HIVEP1	3096
1337	ENSG00000096060	86.6128	140.563	-5.16625	1	-0.698564	10628	41.97	6	35573585	35728583	protein_coding	FKBP5	2289
1338	ENSG00000096063	105.408	176.499	-6.5856	1	-0.743678	6692	40.48	6	35832966	35921342	protein_coding	SRPK1	6732
1339	ENSG00000096070	19.56	27.1824	-1.85772	1	-0.474765	6613	47.04	6	36196744	36232790	protein_coding	BRPF3	27154
1340	ENSG00000096080	7.67098	10.8075	-1.2627	0.999904	-0.494556	1385	49.08	6	43671202	43687791	protein_coding	MRPS18A	55168
1341	ENSG00000096092	6.60577	18.5844	-4.8031	1	-1.4923	988	41.72	6	52671113	52686588	protein_coding	TMEM14A	28978
1342	ENSG00000096093	12.8306	7.7386	2.23438	1	0.729444	22744	41.58	6	52362123	52529886	protein_coding	EFHC1	114327
1343	ENSG00000096384	1943.05	2295.5	-4.37333	1	-0.24048	2980	49.1	6	44246166	44253888	protein_coding	HSP90AB1	3326
1344	ENSG00000096401	89.7917	99.4228	-1.01615	0.998613	-0.146995	6241	38.46	6	44387706	44450425	protein_coding	CDC5L	988
1345	ENSG00000096433	49.5723	60.6367	-1.65907	0.999974	-0.290658	9870	55.13	6	33620365	33696574	protein_coding	ITPR3	3710
1346	ENSG00000096654	41.7726	15.0947	6.17518	1	1.46852	3366	38.79	6	27450743	27473118	protein_coding	ZNF184	7738
1347	ENSG00000096717	45.2298	34.063	2.06384	0.999998	0.409069	4564	40.88	10	67884656	67918390	protein_coding	SIRT1	23411
1348	ENSG00000096746	255.251	286.023	-1.54358	0.999901	-0.164219	5375	39.82	10	68331174	68343193	protein_coding	HNRNPH3	3189
1349	ENSG00000096872	19.1719	17.0156	0.603599	0.987388	0.172136	7277	37.42	9	26947039	27066134	protein_coding	IFT74	80173
1350	ENSG00000096968	34.0145	21.4797	2.97083	1	0.663175	7908	37.57	9	4984390	5129948	protein_coding	JAK2	3717
1351	ENSG00000097007	384.863	116.4	16.8575	1	1.72525	6991	44.57	9	130713043	130887675	protein_coding	ABL1	25
1352	ENSG00000097021	132.434	101.819	2.34458	1	0.379262	3500	53.97	1	6264269	6393767	protein_coding	ACOT7	11332
1353	ENSG00000097033	120.109	88.1249	3.241	1	0.446718	6881	36.11	1	86704570	86748184	protein_coding	SH3GLB1	51100
1354	ENSG00000097046	26.7271	35.1796	-1.83114	1	-0.396437	3599	36.66	1	91500851	91525764	protein_coding	CDC7	8317
1355	ENSG00000099139	10.6099	18.5838	-2.58108	1	-0.808639	13341	40.15	9	75890644	76362975	protein_coding	PCSK5	5125
1356	ENSG00000099194	3344.57	1205.71	11.063	1	1.47194	5245	46.86	10	100347233	100364826	protein_coding	SCD	6319
1357	ENSG00000099203	13.3578	14.4841	-0.324831	0.951283	-0.116793	1884	56.75	19	10832067	10836318	protein_coding	TMED1	11018
1358	ENSG00000099219	40.6892	29.5428	2.16977	1	0.461839	15257	40.53	9	5749832	5879537	protein_coding	ERMP1	79956
1359	ENSG00000099246	263.282	142.967	7.42382	1	0.88093	14362	36.68	10	27504174	27543207	protein_coding	RAB18	22931
1360	ENSG00000099260	2.9139	200.585	-27.4549	1	-6.10512	8074	37.49	1	99646113	99694541	protein_coding	PALMD	54873
1361	ENSG00000099282	0.271287	3.76683	-4.62692	1	-3.79546	2651	51.45	10	69451465	69507666	protein_coding	TSPAN15	23555
1362	ENSG00000099284	13.9609	28.3629	-4.01384	1	-1.02261	14988	45.85	10	70052544	70112282	protein_coding	MACROH2A2	55506
1363	ENSG00000099290	49.7438	37.5568	1.85319	0.999999	0.405444	5162	42.59	10	50067888	50133509	protein_coding	WASHC2A	387680
1364	ENSG00000099308	30.846	20.2479	2.34003	1	0.607314	7249	54.88	19	18097778	18151692	protein_coding	MAST3	23031
1365	ENSG00000099326	8.55045	7.36185	0.574517	0.987325	0.215933	6654	55.33	19	58561931	58573575	protein_coding	MZF1	7593
1366	ENSG00000099330	3.31636	1.9217	1.41268	0.999888	0.787217	1858	58.66	19	17226213	17229219	protein_coding	OCEL1	79629
1367	ENSG00000099331	105.222	100.3	0.608673	0.987517	0.069108	9952	52.36	19	17075777	17214537	protein_coding	MYO9B	4650
1368	ENSG00000099337	91.6472	3.55404	16.7032	1	4.68856	6168	52.87	19	38319845	38332076	protein_coding	KCNK6	9424
1369	ENSG00000099338	23.8227	11.9276	3.36187	1	0.99803	9190	53.1	19	38335775	38370943	protein_coding	CATSPERG	57828
1370	ENSG00000099341	152.449	147.753	0.345136	0.954038	0.0451393	4313	53.59	19	38374563	38383850	protein_coding	PSMD8	5714
1371	ENSG00000099364	36.1918	67.5588	-4.38183	1	-0.900478	4865	55.33	16	30923055	30948783	protein_coding	FBXL19	54620
1372	ENSG00000099365	13.3106	4.24374	4.80571	1	1.64917	5206	55.21	16	30989256	31010638	protein_coding	STX1B	112755
1373	ENSG00000099385	65.1429	60.4806	0.599493	0.987285	0.107136	3740	48.75	16	30833626	30894302	protein_coding	BCL7C	9274
1374	ENSG00000099622	135.378	159.205	-2.32229	1	-0.233894	6368	62.55	19	1259384	1274880	protein_coding	CIRBP	1153
1375	ENSG00000099624	49.9579	47.0958	0.390226	0.966905	0.0851153	2249	62.95	19	1241746	1244825	protein_coding	ATP5F1D	513
1376	ENSG00000099625	3.81464	5.77845	-1.77764	1	-0.599135	4591	70.01	19	1228287	1238027	protein_coding	CBARP	255057
1377	ENSG00000099783	233.057	540.259	-13.6581	1	-1.21297	5614	46.68	19	8444767	8489114	protein_coding	HNRNPM	4670
1378	ENSG00000099785	7.57771	11.6372	-2.01894	1	-0.618909	2216	51.12	19	8413270	8439017	protein_coding	MARCHF2	51257
1379	ENSG00000099795	24.687	38.8469	-2.75178	1	-0.654051	535	57.47	19	14566078	14572066	protein_coding	NDUFB7	4713
1380	ENSG00000099797	14.0336	17.5463	-0.892537	0.997339	-0.322281	5899	53.54	19	14517085	14565980	protein_coding	TECR	9524
1381	ENSG00000099800	56.3957	77.5798	-2.5428	1	-0.460094	1664	63.97	19	2425625	2427586	protein_coding	TIMM13	26517
1382	ENSG00000099804	46.0826	49.985	-0.651984	0.992268	-0.117274	1894	64.64	19	531760	542092	protein_coding	CDC34	997
1383	ENSG00000099810	37.2021	34.1959	0.59889	0.98727	0.12156	14527	40.07	9	21802636	21937651	protein_coding	MTAP	4507
1384	ENSG00000099814	38.5456	24.7871	2.6768	1	0.636974	7183	64.32	14	104865268	104896747	protein_coding	CEP170B	283638
1385	ENSG00000099817	103.028	128.295	-2.38263	1	-0.316428	4870	61.47	19	1086574	1095380	protein_coding	POLR2E	5434
1386	ENSG00000099821	109.188	97.2878	1.10541	0.999096	0.16648	5060	61.1	19	617221	633537	protein_coding	POLRMT	5442
1387	ENSG00000099822	21.3101	16.1957	1.29301	0.999426	0.395926	3420	63.15	19	589881	617159	protein_coding	HCN2	610
1388	ENSG00000099834	8.0009	3.15137	2.96334	1	1.34418	3861	63.08	11	616577	626078	protein_coding	CDHR5	53841
1389	ENSG00000099860	6.15835	2.36021	3.04756	1	1.38363	2138	60.24	19	2476122	2478259	protein_coding	GADD45B	4616
1390	ENSG00000099864	57.767	50.7108	1.19567	0.999488	0.187954	4912	59.66	19	708935	748329	protein_coding	PALM	5064
1391	ENSG00000099875	75.915	66.7069	1.28513	0.99948	0.186548	5221	64.23	19	2037465	2051244	protein_coding	MKNK2	2872
1392	ENSG00000099889	10.3245	15.7126	-2.1363	1	-0.605857	5636	58.04	22	19969896	20016823	protein_coding	ARVCF	421
1393	ENSG00000099901	65.8287	99.3733	-4.57942	1	-0.594141	4620	57.68	22	20115938	20127355	protein_coding	RANBP1	5902
1394	ENSG00000099904	11.6594	13.5683	-0.808917	0.99727	-0.218746	5545	63.57	22	20129456	20148007	protein_coding	ZDHHC8	29801
1395	ENSG00000099910	25.7098	23.464	0.54892	0.987148	0.131871	4607	49.08	22	20441519	20495844	protein_coding	KLHL22	84861
1396	ENSG00000099917	39.9668	42.3007	-0.443227	0.978503	-0.0818793	10374	50.5	22	20495913	20587632	protein_coding	MED15	51586
1397	ENSG00000099940	17.2034	25.3982	-2.20906	1	-0.562031	4925	48.84	22	20859007	20891214	protein_coding	SNAP29	9342
1398	ENSG00000099942	120.651	130.557	-1.18849	0.999578	-0.113837	5342	45.77	22	20917407	20953747	protein_coding	CRKL	1399
1399	ENSG00000099949	22.2811	17.9564	0.997586	0.998328	0.311326	8673	58.23	22	20982269	20999032	protein_coding	LZTR1	8216
1400	ENSG00000099953	5.91568	13.1459	-4.32696	1	-1.15199	5149	57.83	22	23768226	23784316	protein_coding	MMP11	4320
1401	ENSG00000099954	36.0162	22.0132	2.99968	1	0.71028	10667	44.03	22	17359949	17558151	protein_coding	CECR2	27443
1402	ENSG00000099956	42.7175	70.1717	-4.27619	1	-0.716064	16526	51.42	22	23786931	23838009	protein_coding	SMARCB1	6598
1403	ENSG00000099968	97.8321	67.6321	3.54616	1	0.532599	7662	42.8	22	17628855	17730855	protein_coding	BCL2L13	23786
1404	ENSG00000099974	1.90047	2.98904	-0.443183	0.978497	-0.653322	1582	51.49	22	23966888	23972556	protein_coding	DDTL	100037417
1405	ENSG00000099991	114.686	106.3	0.84068	0.997314	0.109552	9388	50.24	22	24011192	24178628	protein_coding	CABIN1	23523
1406	ENSG00000099992	11.0179	12.565	-0.636355	0.99116	-0.189562	6948	52.41	22	30291990	30326947	protein_coding	TBC1D10A	83874
1407	ENSG00000099995	98.9041	116.988	-2.06913	1	-0.242261	6301	49.02	22	30331988	30356919	protein_coding	SF3A1	10291
1408	ENSG00000099999	17.9657	15.8071	0.664262	0.991283	0.184673	10643	53.32	22	30368811	30421771	protein_coding	RNF215	200312
1409	ENSG00000100003	13.9662	6.59386	3.73239	1	1.08275	5887	50.37	22	30396941	30425303	protein_coding	SEC14L2	23541
1410	ENSG00000100014	21.1992	24.9146	-0.917661	0.997803	-0.232982	7461	42.29	22	24270817	24417739	protein_coding	SPECC1L	23384
1411	ENSG00000100027	13.3218	10.0618	1.52943	0.99954	0.40489	4681	49.27	22	21697536	21735794	protein_coding	YPEL1	29799
1412	ENSG00000100028	32.8332	44.0687	-2.28347	1	-0.424599	3914	45.46	22	24555958	24582052	protein_coding	SNRPD3	6634
1413	ENSG00000100030	133.368	139.567	-0.483339	0.980585	-0.0655517	6179	43.44	22	21759657	21867680	protein_coding	MAPK1	5594
1414	ENSG00000100034	37.0326	60.0596	-4.14584	1	-0.697599	10089	55.32	22	21919425	21952848	protein_coding	PPM1F	9647
1415	ENSG00000100036	8.4141	5.8072	1.40864	0.999871	0.534966	5402	50.88	22	30635781	30669016	protein_coding	SLC35E4	339665
1416	ENSG00000100056	15.4868	18.8564	-1.03039	0.998606	-0.284014	6003	55.92	22	19130279	19144684	protein_coding	ESS2	8220
1417	ENSG00000100065	10.5632	9.70422	0.448061	0.974103	0.122366	5754	57.09	22	37490362	37519542	protein_coding	CARD10	29775
1419	ENSG00000100075	63.7388	59.7756	0.570078	0.987336	0.0926148	1999	67.08	22	19175581	19178739	protein_coding	SLC25A1	6576
1420	ENSG00000100077	43.0967	51.4992	-1.32345	0.999718	-0.256971	9327	40.6	22	25564675	25729294	protein_coding	GRK3	157
1421	ENSG00000100083	49.3653	40.9311	1.46545	0.999916	0.270301	9119	56.55	22	37608725	37633564	protein_coding	GGA1	26088
1422	ENSG00000100084	9.51748	13.5823	-1.62081	0.999864	-0.513071	4299	46.11	22	19330698	19447450	protein_coding	HIRA	7290
1423	ENSG00000100097	126.581	67.8396	6.27757	1	0.899859	1067	56.68	22	37675636	37679802	protein_coding	LGALS1	3956
1424	ENSG00000100099	42.8115	31.4742	2.25976	1	0.44383	22355	46.91	22	26443107	26483931	protein_coding	HPS4	89781
1425	ENSG00000100100	20.5492	18.8171	0.42902	0.972181	0.127034	3804	51.26	22	31281594	31292534	protein_coding	PIK3IP1	113791
1426	ENSG00000100105	32.2585	41.6697	-2.00684	1	-0.369319	5807	52.93	22	31325804	31346346	protein_coding	PATZ1	23598
1427	ENSG00000100106	61.7906	69.5133	-1.02737	0.998607	-0.169902	12189	54.36	22	37697048	37776556	protein_coding	TRIOBP	11078
1428	ENSG00000100109	27.0832	35.1371	-1.6762	0.999998	-0.375599	5436	44.89	22	26491225	26512505	protein_coding	TFIP11	24144
1429	ENSG00000100116	57.4844	26.1725	5.67716	1	1.13512	2102	54.21	22	37807905	37817176	protein_coding	GCAT	23464
1430	ENSG00000100124	17.7378	25.0358	-1.98664	1	-0.497165	4390	50.74	22	37830855	37849327	protein_coding	ANKRD54	129138
1431	ENSG00000100129	357.946	246.144	4.29848	1	0.540242	4296	46	22	37848868	37889407	protein_coding	EIF3L	51386
1432	ENSG00000100138	69.0035	72.357	-0.481543	0.980505	-0.0684634	2927	46.8	22	41673933	41690504	protein_coding	SNU13	4809
1433	ENSG00000100139	127.362	107.626	1.8986	1	0.242904	7015	55.92	22	37905657	37942822	protein_coding	MICALL1	85377
1434	ENSG00000100142	32.3298	49.0077	-2.69952	1	-0.600145	7008	53.44	22	37952607	38041915	protein_coding	POLR2F	5435
1435	ENSG00000100147	33.0686	26.9751	1.37901	0.999804	0.293833	7135	49.37	22	41800679	41832164	protein_coding	CCDC134	79879
1436	ENSG00000100150	13.6563	12.4132	0.464992	0.976436	0.137689	17927	45.28	22	31753867	31908033	protein_coding	DEPDC5	9681
1437	ENSG00000100151	14.8956	22.0323	-2.13488	1	-0.564727	4371	54.9	22	38056311	38075701	protein_coding	PICK1	9463
1438	ENSG00000100154	108.34	67.0781	3.69112	1	0.691649	12620	39.91	22	27978014	28679840	protein_coding	TTC28	23331
1439	ENSG00000100162	13.3026	16.3296	-1.09083	0.998483	-0.295782	1750	53.24	22	41938737	41947152	protein_coding	CENPM	79019
1440	ENSG00000100167	25.0491	28.2993	-0.791999	0.996957	-0.176009	7185	52.3	22	41969443	41998221	protein_coding	SEPTIN3	55964
1441	ENSG00000100196	8.03204	83.0202	-12.866	1	-3.36962	1913	49.55	22	38468078	38483447	protein_coding	KDELR3	11015
1442	ENSG00000100201	588.96	757.798	-5.06659	1	-0.363644	9997	43.03	22	38483438	38507660	protein_coding	DDX17	10521
1443	ENSG00000100206	1.55415	20.9355	-10.1629	1	-3.75175	2944	42.02	22	38518948	38570204	protein_coding	DMC1	11144
1444	ENSG00000100207	145.311	124.245	1.89844	1	0.22596	9512	49.75	22	42160013	42343616	protein_coding	TCF20	6942
1445	ENSG00000100211	20.2331	29.7407	-2.26629	1	-0.555719	2348	47.17	22	38656636	38673854	protein_coding	CBY1	25776
1446	ENSG00000100216	57.4904	94.9446	-5.23883	1	-0.723766	2182	48.69	22	38681957	38685421	protein_coding	TOMM22	56993
1447	ENSG00000100219	62.5862	49.2411	1.64409	0.999943	0.345984	3028	44.93	22	28794555	28800597	protein_coding	XBP1	7494
1448	ENSG00000100220	95.556	100.984	-0.562003	0.986894	-0.0797133	2941	41.29	22	32387582	32412248	protein_coding	RTCB	51493
1449	ENSG00000100221	86.0361	89.9003	-0.441103	0.978225	-0.0633841	4327	47.81	22	38685543	38701556	protein_coding	JOSD1	9929
1450	ENSG00000100226	78.5048	108.29	-3.28931	1	-0.464049	8021	51.11	22	38705742	38738299	protein_coding	GTPBP1	9567
1451	ENSG00000100227	82.2308	69.6038	1.49916	0.999756	0.240513	3650	49.1	22	42583721	42614962	protein_coding	POLDIP3	84271
1452	ENSG00000100234	2.41456	1.78839	0.924547	0.997733	0.433099	4597	47.17	22	32801705	32863041	protein_coding	TIMP3	7078
1453	ENSG00000100239	63.6096	72.4612	-1.32745	0.999721	-0.187965	5349	51.13	22	50343304	50445090	protein_coding	PPP6R2	9701
1454	ENSG00000100241	97.4701	94.6432	0.344077	0.953905	0.0424608	17923	60.64	22	50443219	50483923	protein_coding	SBF1	6305
1455	ENSG00000100242	64.9324	33.27	5.13616	1	0.964716	8354	54.74	22	38733290	38794143	protein_coding	SUN2	25777
1456	ENSG00000100246	5.09385	5.97042	-0.705848	0.993518	-0.229076	2430	51.3	22	38778508	38794198	protein_coding	DNAL4	10126
1457	ENSG00000100258	23.3529	17.2654	1.67927	1	0.435714	3065	67.14	22	50502949	50507702	protein_coding	LMF2	91289
1458	ENSG00000100263	16.6873	20.9997	-1.14406	0.999497	-0.331617	2997	55.98	22	29259872	29268209	protein_coding	RHBDD3	25807
1459	ENSG00000100271	8.30055	11.1174	-1.42264	0.999943	-0.421545	1868	51.27	22	43039516	43089419	protein_coding	TTLL1	25809
1460	ENSG00000100276	0.541741	2.47269	-2.35914	1	-2.19041	2181	60.13	22	29312933	29319679	protein_coding	RASL10A	10633
1461	ENSG00000100280	71.9014	78.0421	-0.748878	0.994068	-0.118232	6555	51.4	22	29327680	29388583	protein_coding	AP1B1	162
1462	ENSG00000100284	18.181	16.0136	0.638363	0.989846	0.183138	5869	53.52	22	35299275	35347992	protein_coding	TOM1	10043
1463	ENSG00000100285	54.6717	148.548	-10.6801	1	-1.44207	3795	52.84	22	29480218	29491390	protein_coding	NEFH	4744
1464	ENSG00000100292	655.991	44.6106	25.7759	1	3.87822	2306	51.11	22	35380361	35394214	protein_coding	HMOX1	3162
1465	ENSG00000100294	8.20597	12.1453	-2.04946	1	-0.565649	2389	52.52	22	43132209	43143398	protein_coding	MCAT	27349
1466	ENSG00000100296	101.882	95.9889	0.743669	0.994191	0.0859604	7878	47.17	22	29505879	29555216	protein_coding	THOC5	8563
1467	ENSG00000100297	131.657	91.14	3.87596	1	0.530633	7268	52.45	22	35400134	35425431	protein_coding	MCM5	4174
1468	ENSG00000100299	12.3557	14.5049	-0.800452	0.997113	-0.231362	4501	61.2	22	50622754	50628173	protein_coding	ARSA	410
1469	ENSG00000100304	59.9862	81.023	-2.42073	1	-0.433702	4623	58.3	22	43166622	43187134	protein_coding	TTLL12	23170
1470	ENSG00000100307	25.9031	22.7848	0.773324	0.996275	0.185057	7467	54.25	22	39120167	39152680	protein_coding	CBX7	23492
1471	ENSG00000100311	4.60125	0.672105	5.36401	1	2.77527	3992	58.15	22	39223359	39244982	protein_coding	PDGFB	5155
1472	ENSG00000100316	3739.21	2769.28	4.59247	1	0.433223	4710	53.41	22	39312882	39320389	protein_coding	RPL3	6122
1473	ENSG00000100319	5.34085	7.00411	-1.13956	0.999515	-0.391133	3200	52.77	22	29730956	29767011	protein_coding	ZMAT5	55954
1474	ENSG00000100320	646.68	492.341	4.88253	1	0.393394	12348	39.37	22	35738736	36028824	protein_coding	RBFOX2	23543
1475	ENSG00000100321	39.3478	29.2771	2.09512	1	0.426509	6940	55.76	22	39349925	39385575	protein_coding	SYNGR1	9145
1476	ENSG00000100324	58.7364	52.4772	1.00828	0.998536	0.162565	4419	51.35	22	39399778	39437060	protein_coding	TAB1	10454
1477	ENSG00000100325	37.0524	39.9519	-0.510625	0.982704	-0.108697	5415	48.94	22	29788609	29838304	protein_coding	ASCC2	84164
1478	ENSG00000100330	11.9645	8.73789	1.24484	0.99971	0.453406	9891	40.64	22	29883169	30030868	protein_coding	MTMR3	8897
1479	ENSG00000100335	74.59	59.279	1.72568	1	0.331461	7555	49.85	22	39499432	39518132	protein_coding	MIEF1	54471
1480	ENSG00000100344	0.514613	2.53603	-4.53402	1	-2.30101	3193	49.36	22	43923792	43964488	protein_coding	PNPLA3	80339
1481	ENSG00000100345	3283.33	1464.8	10.1063	1	1.16446	17034	52.37	22	36281280	36388010	protein_coding	MYH9	4627
1482	ENSG00000100347	40.2758	50.1459	-1.73009	1	-0.316219	6410	47.17	22	43955442	44010531	protein_coding	SAMM50	25813
1483	ENSG00000100348	53.549	62.1863	-1.12815	0.999404	-0.215737	1650	51.29	22	36467046	36481640	protein_coding	TXN2	25828
1484	ENSG00000100350	19.4211	25.6088	-1.75914	1	-0.39902	7427	52.87	22	36487190	36507221	protein_coding	FOXRED2	80020
1485	ENSG00000100353	283.996	190.163	4.51384	1	0.578634	3813	46.83	22	36510855	36529184	protein_coding	EIF3D	8664
1486	ENSG00000100354	209.354	143.327	3.41097	1	0.546633	19998	42.15	22	40044817	40335808	protein_coding	TNRC6B	23112
1487	ENSG00000100364	58.0989	70.7378	-1.70338	1	-0.283971	8238	54.64	22	45192244	45240894	protein_coding	KIAA0930	23313
1488	ENSG00000100376	8.8041	10.6895	-0.888832	0.997321	-0.279945	6425	49.58	22	45308968	45341955	protein_coding	FAM118A	55007
1489	ENSG00000100379	23.5507	50.0657	-4.70131	1	-1.08805	2783	60.2	22	37051739	37063390	protein_coding	KCTD17	79734
1490	ENSG00000100380	501.124	418.838	2.98372	1	0.258774	3764	38.21	22	40824535	40856639	protein_coding	ST13	6767
1491	ENSG00000100387	30.6216	37.6202	-1.42995	0.99996	-0.296957	3092	44.92	22	40951347	40973309	protein_coding	RBX1	9978
1492	ENSG00000100393	156.62	151.029	0.379274	0.963029	0.0524439	11692	42.02	22	41092592	41180077	protein_coding	EP300	2033
1493	ENSG00000100395	13.8257	21.1888	-2.20722	1	-0.615944	6374	52.38	22	41205282	41231271	protein_coding	L3MBTL2	83746
1494	ENSG00000100401	109.545	150.093	-3.83079	1	-0.454337	6136	53.25	22	41244779	41286187	protein_coding	RANGAP1	5905
1495	ENSG00000100403	175.411	216.33	-3.41783	1	-0.302492	10522	54.29	22	41301525	41360147	protein_coding	ZC3H7B	23264
1496	ENSG00000100410	22.3329	34.3039	-2.49603	1	-0.619202	1202	46.22	22	41459717	41468692	protein_coding	PHF5A	84844
1497	ENSG00000100413	27.2618	38.4944	-2.03352	1	-0.497766	6599	55.14	22	41525799	41544606	protein_coding	POLR3H	171568
1498	ENSG00000100416	37.7289	40.6672	-0.543037	0.985561	-0.108196	9219	52.44	22	46330875	46357340	protein_coding	TRMU	55687
1499	ENSG00000100417	38.1528	27.7188	1.90344	1	0.460922	5057	54.81	22	41576900	41589871	protein_coding	PMM1	5372
1500	ENSG00000100418	23.393	39.8266	-3.39117	1	-0.767657	4919	46.9	22	41598028	41621043	protein_coding	DESI1	27351
1501	ENSG00000100422	33.7329	57.8302	-3.90456	1	-0.777667	4930	51.43	22	46684410	46738252	protein_coding	CERK	64781
1502	ENSG00000100425	68.2134	73.8643	-0.794788	0.997009	-0.114824	6211	54.21	22	49773283	49827873	protein_coding	BRD1	23774
1503	ENSG00000100426	56.3227	63.2605	-1.09552	0.998547	-0.167588	6893	47.49	22	49853844	49890080	protein_coding	ZBED4	9889
1504	ENSG00000100439	5.67377	0.776273	3.838	1	2.86967	3765	48.34	14	22598290	22612963	protein_coding	ABHD4	63874
1505	ENSG00000100441	155.717	122.804	3.02882	1	0.34256	8024	52.18	14	24429286	24441843	protein_coding	KHNYN	23351
1506	ENSG00000100442	47.0023	78.2369	-4.40029	1	-0.735118	2263	40.63	14	45115599	45135319	protein_coding	FKBP3	2287
1507	ENSG00000100445	6.70301	5.74175	0.553802	0.98732	0.223319	3072	53.54	14	24439766	24442905	protein_coding	SDR39U1	56948
1508	ENSG00000100461	28.7511	40.7469	-2.32469	1	-0.503074	14022	45.96	14	22893204	22919182	protein_coding	RBM23	55147
1509	ENSG00000100462	31.6344	38.7503	-1.67235	0.999997	-0.292712	3276	47.51	14	22920525	22929408	protein_coding	PRMT5	10419
1510	ENSG00000100473	1.93516	5.23274	-2.71016	1	-1.43512	4031	39.92	14	30874514	30895065	protein_coding	COCH	1690
1511	ENSG00000100478	6.93623	10.8809	-2.24395	1	-0.649569	10076	41.95	14	31025106	31130996	protein_coding	AP4S1	11154
1512	ENSG00000100479	12.2494	13.9835	-0.666136	0.992816	-0.19101	2942	41.33	14	49643555	49688422	protein_coding	POLE2	5427
1513	ENSG00000100483	7.44195	5.73625	0.958172	0.998109	0.375572	2055	39.75	14	50108632	50116600	protein_coding	VCPKMT	79609
1514	ENSG00000100485	64.1915	46.7314	2.96975	1	0.45799	6948	38.28	14	50117130	50231578	protein_coding	SOS2	6655
1515	ENSG00000100490	6.21866	4.97984	0.90554	0.997348	0.320505	9288	42.91	14	50326265	50416461	protein_coding	CDKL1	8814
1516	ENSG00000100503	169.846	197.312	-1.74002	1	-0.216254	13820	41.16	14	50719763	50831162	protein_coding	NIN	51199
1517	ENSG00000100504	185.405	164.765	1.53949	0.999515	0.170274	4546	42.37	14	50857891	50944483	protein_coding	PYGL	5836
1518	ENSG00000100519	69.8247	73.1874	-0.458672	0.979428	-0.067858	7479	37.88	14	52707178	52728590	protein_coding	PSMC6	5706
1519	ENSG00000100522	122.31	86.7878	3.27837	1	0.494984	4010	37.87	14	52775193	52791668	protein_coding	GNPNAT1	64841
1520	ENSG00000100523	227.09	122.51	9.0902	1	0.890359	18377	38.27	14	53036745	53153323	protein_coding	DDHD1	80821
1521	ENSG00000100526	31.7042	149.093	-16.6	1	-2.23346	1829	40.35	14	54396849	54420218	protein_coding	CDKN3	1033
1522	ENSG00000100528	151.014	407.485	-13.3074	1	-1.43207	5019	38.2	14	54423561	54441391	protein_coding	CNIH1	10175
1523	ENSG00000100532	17.7392	139.862	-18.3125	1	-2.97899	4547	37.45	14	54509812	54539292	protein_coding	CGRRF1	10668
1524	ENSG00000100567	50.2709	92.6812	-6.54708	1	-0.882555	3107	40.28	14	58244843	58272012	protein_coding	PSMA3	5684
1525	ENSG00000100568	31.4841	36.1351	-1.02412	0.998609	-0.19878	5768	42.96	14	67647085	67674820	protein_coding	VTI1B	10490
1526	ENSG00000100575	16.748	14.1801	0.837228	0.997273	0.240124	1416	40.88	14	58408495	58427531	protein_coding	TIMM9	26520
1527	ENSG00000100578	33.1363	29.5963	0.795458	0.996893	0.162998	17733	37.04	14	58427385	58551297	protein_coding	KIAA0586	9786
1528	ENSG00000100580	41.6842	45.9413	-0.734677	0.993615	-0.14029	7761	41.15	14	77335029	77377094	protein_coding	TMED8	283578
1529	ENSG00000100591	124.948	135.589	-0.90733	0.997633	-0.117908	2944	46.04	14	77457870	77469472	protein_coding	AHSA1	10598
1530	ENSG00000100592	21.9207	14.3616	2.0811	1	0.610078	10712	39.75	14	59188646	59371405	protein_coding	DAAM1	23002
1531	ENSG00000100596	122.151	73.6302	4.52196	1	0.730298	12287	41.31	14	77505997	77616637	protein_coding	SPTLC2	9517
1532	ENSG00000100601	6.05353	8.28947	-1.2671	0.999884	-0.453503	2847	42.35	14	77672404	77708023	protein_coding	ALKBH1	8846
1533	ENSG00000100604	2.26684	7.37979	-4.19222	1	-1.7029	3024	56.29	14	92923150	92935285	protein_coding	CHGA	1113
1534	ENSG00000100605	25.6439	20.7368	1.31285	0.999443	0.306426	6790	53.85	14	92936914	93116320	protein_coding	ITPK1	3705
1535	ENSG00000100612	28.6932	25.7885	0.611455	0.987587	0.153978	3249	39.65	14	60144119	60169856	protein_coding	DHRS7	51635
1536	ENSG00000100614	113.426	87.3882	2.20742	1	0.376244	11907	36.08	14	60245752	60299087	protein_coding	PPM1A	5494
1537	ENSG00000100626	12.4118	31.2786	-4.89572	1	-1.33346	11462	48.62	14	69259277	69357033	protein_coding	GALNT16	57452
1538	ENSG00000100629	16.7492	14.4018	0.84259	0.997297	0.217847	9353	36.62	14	80476983	80959517	protein_coding	CEP128	145508
1539	ENSG00000100632	64.2973	104.724	-4.32889	1	-0.703764	1113	40.2	14	69380128	69398299	protein_coding	ERH	2079
1540	ENSG00000100644	75.6708	83.3219	-0.969592	0.997765	-0.138959	5151	37.25	14	61695513	61748259	protein_coding	HIF1A	3091
1541	ENSG00000100647	25.2095	27.8805	-0.713623	0.993542	-0.145291	5832	44.82	14	69611596	69715144	protein_coding	SUSD6	9766
1542	ENSG00000100650	306.134	317.051	-0.928215	0.997911	-0.0505543	5357	43.68	14	69726900	69772005	protein_coding	SRSF5	6430
1543	ENSG00000100697	158.984	215.793	-3.30976	1	-0.440773	22151	38	14	95086228	95158010	protein_coding	DICER1	23405
1544	ENSG00000100714	116.763	145.277	-2.77863	1	-0.315224	17357	43.75	14	64388031	64463457	protein_coding	MTHFD1	4522
1545	ENSG00000100722	60.2465	87.3561	-4.24083	1	-0.53603	20998	40.17	14	88562970	88627596	protein_coding	ZC3H14	79882
1546	ENSG00000100726	16.5816	25.1402	-2.18275	1	-0.600417	4239	63.09	16	1493344	1510457	protein_coding	TELO2	9894
1547	ENSG00000100731	91.8371	120.841	-2.99318	1	-0.395957	16715	36.87	14	70907405	71115382	protein_coding	PCNX1	22990
1548	ENSG00000100749	29.3985	41.2381	-2.48123	1	-0.488236	31679	40.26	14	96797304	96954846	protein_coding	VRK1	7443
1549	ENSG00000100764	49.883	63.9585	-2.14447	1	-0.358588	6129	44.78	14	90256527	90275429	protein_coding	PSMC1	5700
1550	ENSG00000100784	6.5697	8.48695	-1.08297	0.998377	-0.36942	27982	38.79	14	90847861	91060641	protein_coding	RPS6KA5	9252
1551	ENSG00000100796	155.845	143.963	0.976355	0.998042	0.11442	6015	40.01	14	91457508	91510554	protein_coding	PPP4R3A	55671
1552	ENSG00000100802	6.86547	5.73498	0.696441	0.992835	0.25957	4257	45.67	14	22985894	23010166	protein_coding	C14orf93	60686
1553	ENSG00000100804	167.039	223.745	-3.69428	1	-0.421673	1549	46.64	14	23016543	23035230	protein_coding	PSMB5	5693
1554	ENSG00000100811	185.168	145.199	2.69262	1	0.350803	9757	45.56	14	100238298	100282788	protein_coding	YY1	7528
1555	ENSG00000100813	185.551	199.665	-1.09685	0.998565	-0.105769	9110	45.36	14	23058564	23095614	protein_coding	ACIN1	22985
1556	ENSG00000100814	79.9263	26.8327	7.25785	1	1.57468	3680	39.52	14	20311368	20333312	protein_coding	CCNB1IP1	57820
1557	ENSG00000100815	124.053	119.279	0.466562	0.97667	0.0566151	10372	37.97	14	91965991	92040896	protein_coding	TRIP11	9321
1558	ENSG00000100823	230.724	216.274	0.903664	0.997311	0.0933085	1886	47.06	14	20455191	20457772	protein_coding	APEX1	328
1559	ENSG00000100836	17.525	22.1038	-1.0135	0.998551	-0.334882	3686	50.18	14	23321457	23326163	protein_coding	PABPN1	8106
1560	ENSG00000100852	181.883	155.136	1.9513	0.999998	0.229478	10887	36.95	14	32076114	32159728	protein_coding	ARHGAP5	394
1561	ENSG00000100865	20.4749	22.6819	-0.545004	0.985766	-0.147686	5344	46.49	14	102341102	102362916	protein_coding	CINP	51550
1562	ENSG00000100867	1.60339	2.82899	-1.39044	0.999854	-0.819162	7527	49.5	14	23630115	23645639	protein_coding	DHRS2	10202
1563	ENSG00000100883	186.696	118.844	4.00657	1	0.651614	8477	39.06	14	34981957	35029686	protein_coding	SRP54	6729
1564	ENSG00000100888	179.389	213.92	-2.30706	1	-0.253984	20953	42.52	14	21385194	21456126	protein_coding	CHD8	57680
1565	ENSG00000100889	23.2271	11.1613	3.05896	1	1.0573	4177	49.2	14	24094053	24110598	protein_coding	PCK2	5106
1566	ENSG00000100890	8.04527	9.20034	-0.574051	0.98741	-0.193546	6990	40.29	14	35121846	35277622	protein_coding	PRORP	9692
1567	ENSG00000100897	94.9858	70.1395	2.83659	1	0.437484	6350	50.99	14	24114195	24125242	protein_coding	DCAF11	80344
1568	ENSG00000100902	11.9093	13.978	-0.924427	0.997872	-0.23107	6506	42.27	14	35278633	35317493	protein_coding	PSMA6	5687
1569	ENSG00000100906	24.8142	47.076	-4.12616	1	-0.923826	3394	55.82	14	35401079	35404749	protein_coding	NFKBIA	4792
1570	ENSG00000100908	22.8508	20.1295	0.792959	0.996861	0.182933	1591	53.51	14	24138959	24141591	protein_coding	EMC9	51016
1571	ENSG00000100911	218.091	161.477	3.5885	1	0.433603	3582	52.29	14	24143362	24147570	protein_coding	PSME2	5721
1572	ENSG00000100916	9.49615	20.3533	-4.27377	1	-1.09985	3877	38.93	14	35826338	35932325	protein_coding	BRMS1L	84312
1573	ENSG00000100926	5.56927	4.94469	0.429282	0.972194	0.17161	3530	50.99	14	24189149	24195687	protein_coding	TM9SF1	10548
1574	ENSG00000100934	192.621	109.51	5.1012	1	0.814705	8660	38.8	14	39031919	39109646	protein_coding	SEC23A	10484
1575	ENSG00000100938	81.0338	84.7871	-0.427002	0.976387	-0.0653217	3601	46.62	14	24232422	24239242	protein_coding	GMPR2	51292
1576	ENSG00000100941	139.239	134.06	0.493772	0.980319	0.0546823	4203	40.64	14	39175183	39183220	protein_coding	PNN	5411
1577	ENSG00000100949	6.66291	11.287	-2.63879	1	-0.760437	3417	57.69	14	24265538	24271611	protein_coding	RABGGTA	5875
1578	ENSG00000100968	43.7654	30.7423	2.30666	1	0.509566	8437	56.84	14	24365673	24379604	protein_coding	NFATC4	4776
1579	ENSG00000100982	43.2276	31.093	2.15948	1	0.475363	3164	53.8	20	45934683	45948023	protein_coding	PCIF1	63935
1580	ENSG00000100983	61.0144	96.1093	-4.54019	1	-0.655526	6166	46.44	20	34928432	34956027	protein_coding	GSS	2937
1581	ENSG00000100991	69.0538	72.3798	-0.423447	0.975884	-0.0678669	3162	42.92	20	35002404	35092807	protein_coding	TRPC4AP	26133
1582	ENSG00000100997	42.9089	45.3413	-0.429508	0.976713	-0.0795465	4479	47.38	20	25294742	25390835	protein_coding	ABHD12	26090
1583	ENSG00000101000	6.43907	0.190235	9.59068	1	5.081	1697	42.85	20	35172072	35216240	protein_coding	PROCR	10544
1584	ENSG00000101003	31.7159	41.9666	-2.24519	1	-0.404036	8017	42.37	20	25391008	25452700	protein_coding	GINS1	9837
1585	ENSG00000101004	33.9717	21.826	2.92409	1	0.63829	6030	49.07	20	25452697	25585531	protein_coding	NINL	22981
1586	ENSG00000101017	16.6225	12.3396	1.76515	0.999943	0.429845	5619	49.2	20	46118271	46129863	protein_coding	CD40	958
1587	ENSG00000101019	46.4136	51.7179	-0.797169	0.997053	-0.156114	6672	43	20	35302566	35412031	protein_coding	UQCC1	55245
1588	ENSG00000101040	430.743	130.345	21.3654	1	1.72449	7625	46.13	20	47209214	47356889	protein_coding	ZMYND8	23613
1589	ENSG00000101052	15.7958	21.4858	-1.88386	1	-0.443845	2539	44.5	20	43590937	43647299	protein_coding	IFT52	51098
1590	ENSG00000101057	30.2282	67.0087	-6.21661	1	-1.14845	2776	49.88	20	43667019	43716495	protein_coding	MYBL2	4605
1591	ENSG00000101079	90.4941	67.6524	2.78641	1	0.419684	3260	44.5	20	36651766	36746090	protein_coding	NDRG3	57446
1592	ENSG00000101084	4.42422	7.33887	-1.65663	0.999968	-0.730137	1472	49.02	20	36605779	36612557	protein_coding	RAB5IF	55969
1593	ENSG00000101096	0.736348	3.53555	-3.76287	1	-2.26348	8286	47.94	20	51386957	51562831	protein_coding	NFATC2	4773
1594	ENSG00000101098	6.39503	26.0435	-7.14894	1	-2.0259	5414	49.67	20	44751808	44810546	protein_coding	RIMS4	140730
1595	ENSG00000101104	23.7813	15.4047	1.69797	1	0.626464	5050	47.22	20	44910060	44959035	protein_coding	PABPC1L	80336
1596	ENSG00000101115	64.5831	108.743	-5.77605	1	-0.751691	5773	48.04	20	51782331	51802521	protein_coding	SALL4	57167
1597	ENSG00000101126	166.26	179.612	-1.01946	0.998611	-0.111442	8482	41.67	20	50888916	50931437	protein_coding	ADNP	23394
1598	ENSG00000101132	30.5832	46.9429	-2.87279	1	-0.618169	1743	41.63	20	54208087	54228052	protein_coding	PFDN4	5203
1599	ENSG00000101134	0.156199	2.88075	-2.02425	1	-4.20499	2606	39.92	20	54475593	54651169	protein_coding	DOK5	55816
1600	ENSG00000101138	31.8214	29.0616	0.625265	0.988594	0.130883	4793	41.14	20	56392371	56406362	protein_coding	CSTF1	1477
1601	ENSG00000101144	5.30586	34.1476	-9.33999	1	-2.68613	5425	49.99	20	57168753	57266641	protein_coding	BMP7	655
1602	ENSG00000101146	21.9548	30.9748	-2.18696	1	-0.496555	5642	44.53	20	57351223	57379211	protein_coding	RAE1	8480
1603	ENSG00000101150	67.7268	86.6629	-2.08235	1	-0.355687	4694	54.36	20	63865228	63891545	protein_coding	TPD52L2	7165
1604	ENSG00000101152	86.1651	91.6928	-0.67319	0.993006	-0.0897046	6222	51.41	20	63895126	63936031	protein_coding	DNAJC5	80331
1605	ENSG00000101160	2.42921	1.32823	1.29964	0.999413	0.870985	19384	53.07	20	58985686	59008238	protein_coding	CTSZ	1522
1606	ENSG00000101181	24.8168	29.1143	-1.14676	0.999487	-0.230414	5450	49.97	20	62183028	62203568	protein_coding	MTG2	26164
1607	ENSG00000101182	79.168	128.639	-5.07307	1	-0.700342	1752	52.27	20	62136733	62143440	protein_coding	PSMA7	5688
1608	ENSG00000101187	1.79304	5.3679	-3.00369	1	-1.58195	3991	58.19	20	62642503	62685785	protein_coding	SLCO4A1	28231
1609	ENSG00000101189	40.6379	49.4686	-1.39279	0.999854	-0.283688	2752	59.24	20	62796473	62801729	protein_coding	MRGBP	55257
1610	ENSG00000101190	31.8866	42.8824	-2.17855	1	-0.427437	3605	48.85	20	62841005	62861822	protein_coding	TCFL5	10732
1611	ENSG00000101191	128.008	133.97	-0.579838	0.987582	-0.0656717	13283	49.19	20	62877738	62937952	protein_coding	DIDO1	11083
1612	ENSG00000101199	89.5302	73.8609	1.52813	0.999552	0.277565	6610	59.73	20	63272785	63289790	protein_coding	ARFGAP1	55738
1613	ENSG00000101210	132.917	278.868	-13.5142	1	-1.06905	4826	63.37	20	63488013	63499239	protein_coding	EEF1A2	1917
1614	ENSG00000101220	14.6445	19.2341	-1.39855	0.999853	-0.393312	1809	55.81	20	3753508	3767781	protein_coding	C20orf27	54976
1615	ENSG00000101224	59.1423	52.3792	0.935726	0.997966	0.175196	3903	53.03	20	3786772	3806121	protein_coding	CDC25B	994
1616	ENSG00000101236	12.6383	7.11993	3.14913	1	0.827866	7644	40.49	20	3927309	4015558	protein_coding	RNF24	11237
1617	ENSG00000101246	30.198	26.2877	0.985652	0.998052	0.200064	7627	62.43	20	63698642	63708025	protein_coding	ARFRP1	10139
1618	ENSG00000101247	10.401	11.5199	-0.489467	0.981022	-0.147406	7158	39.86	20	13785007	13821580	protein_coding	NDUFAF5	79133
1619	ENSG00000101255	11.1232	4.60869	2.77656	1	1.27114	3291	50.47	20	362835	397559	protein_coding	TRIB3	57761
1620	ENSG00000101265	4.84618	22.9733	-5.97464	1	-2.24504	5722	49.01	20	4780023	4823608	protein_coding	RASSF2	9770
1621	ENSG00000101266	190.384	183.217	0.543704	0.986965	0.0553619	29523	41.35	20	472498	543835	protein_coding	CSNK2A1	1457
1622	ENSG00000101290	114.154	137.825	-2.45678	1	-0.271861	11800	44.8	20	5126879	5197887	protein_coding	CDS2	8760
1623	ENSG00000101294	72.39	78.4253	-0.840831	0.996827	-0.11553	8766	49.85	20	31514410	31577923	protein_coding	HM13	81502
1624	ENSG00000101298	11.8914	10.9843	0.372272	0.960557	0.11447	5709	50.5	20	1266280	1309328	protein_coding	SNPH	9751
1625	ENSG00000101310	78.8819	92.0134	-1.45533	0.999955	-0.222149	4347	42.97	20	18507520	18561415	protein_coding	SEC23B	10483
1626	ENSG00000101331	2.73767	0.142056	4.06168	1	4.26842	2599	50.16	20	32010438	32032180	protein_coding	CCM2L	140706
1627	ENSG00000101333	182.311	287.335	-7.14674	1	-0.65633	21611	39.29	20	9067825	9504593	protein_coding	PLCB4	5332
1628	ENSG00000101335	387.942	227.977	7.87151	1	0.766954	2808	58.6	20	36541497	36551447	protein_coding	MYL9	10398
1629	ENSG00000101337	79.2758	61.3784	2.17863	1	0.369149	5207	47.43	20	32109714	32167258	protein_coding	TM9SF4	9777
1630	ENSG00000101346	83.0863	89.2423	-0.810513	0.997299	-0.103116	6417	47.66	20	32207880	32238658	protein_coding	POFUT1	23509
1631	ENSG00000101347	64.9845	145.647	-9.92371	1	-1.16431	10835	43.83	20	36890229	36951893	protein_coding	SAMHD1	25939
1632	ENSG00000101350	64.189	70.2504	-0.895203	0.997384	-0.13018	6116	43.82	20	32277651	32335011	protein_coding	KIF3B	9371
1633	ENSG00000101361	113.774	160.281	-4.43679	1	-0.494438	4950	52.9	20	2652593	2658393	protein_coding	NOP56	10528
1634	ENSG00000101363	14.5928	19.9578	-1.68473	0.999999	-0.451696	2034	47.36	20	37289649	37317260	protein_coding	MANBAL	63905
1635	ENSG00000101365	89.0918	108.173	-2.29949	1	-0.279977	2567	51.38	20	2658395	2664219	protein_coding	IDH3B	3420
1636	ENSG00000101367	178.601	244.398	-5.35759	1	-0.452495	2562	44.38	20	32819954	32850405	protein_coding	MAPRE1	22919
1637	ENSG00000101384	6.12215	22.91	-6.43822	1	-1.90386	9298	47.45	20	10637684	10673999	protein_coding	JAG1	182
1638	ENSG00000101391	15.7713	21.6656	-1.74494	1	-0.458103	4567	44.4	20	33358839	33401561	protein_coding	CDK5RAP1	51654
1639	ENSG00000101400	56.5601	39.4961	2.6548	1	0.518073	2211	50.31	20	33407957	33443763	protein_coding	SNTA1	6640
1640	ENSG00000101407	28.8682	31.5404	-0.576789	0.987491	-0.127716	4472	43.33	20	37983007	38033461	protein_coding	TTI1	9675
1641	ENSG00000101412	26.8204	30.0018	-0.632006	0.990809	-0.161721	2690	55.49	20	33675477	33686385	protein_coding	E2F1	1869
1642	ENSG00000101421	104.888	116.07	-1.03936	0.998582	-0.14615	1602	46.39	20	33811348	33854366	protein_coding	CHMP4B	128866
1643	ENSG00000101439	24.4215	22.5338	0.407155	0.970342	0.116063	3615	51.65	20	23626706	23638473	protein_coding	CST3	1471
1644	ENSG00000101442	6.59546	8.40006	-1.06091	0.998437	-0.348925	2547	44.81	20	38748460	38772520	protein_coding	ACTR5	79913
1645	ENSG00000101444	171.371	194.192	-1.66752	0.999994	-0.180359	3894	50.38	20	34280268	34311802	protein_coding	AHCY	191
1646	ENSG00000101445	0.725821	2.48555	-3.02736	1	-1.77588	6408	47.52	20	38805697	38923024	protein_coding	PPP1R16B	26051
1647	ENSG00000101452	17.1545	24.1598	-2.05954	1	-0.494019	4998	41.33	20	38962299	39039723	protein_coding	DHX35	60625
1648	ENSG00000101457	29.2085	34.7183	-1.3025	0.999634	-0.249306	1866	45.98	20	45791954	45811427	protein_coding	DNTTIP1	116092
1649	ENSG00000101460	20.2145	13.1473	2.35947	1	0.620627	1152	52.56	20	34546854	34560345	protein_coding	MAP1LC3A	84557
1650	ENSG00000101464	17.3147	15.6485	0.524295	0.985237	0.145974	2707	44.54	20	34560542	34698790	protein_coding	PIGU	128869
1651	ENSG00000101473	12.0766	10.9119	0.436686	0.972814	0.146317	4354	49.07	20	45841721	45857405	protein_coding	ACOT8	10005
1652	ENSG00000101474	121.452	111.187	0.822236	0.997093	0.127389	2226	46.35	20	24962925	24992751	protein_coding	APMAP	57136
1653	ENSG00000101544	55.4213	60.7386	-0.7301	0.99347	-0.132175	5657	41.68	18	80109262	80147523	protein_coding	ADNP2	22850
1654	ENSG00000101546	6.22682	7.81623	-0.780705	0.996042	-0.327978	7945	48.51	18	80034389	80050651	protein_coding	RBFA	79863
1655	ENSG00000101557	120.031	140.972	-2.03168	1	-0.232002	5987	38.05	18	158383	214629	protein_coding	USP14	9097
1656	ENSG00000101558	83.4652	74.8985	1.16242	0.999345	0.156237	11866	37.12	18	9914016	9960021	protein_coding	VAPA	9218
1657	ENSG00000101574	12.6454	13.6161	-0.33868	0.956215	-0.106697	5724	36.78	18	2537525	2571509	protein_coding	METTL4	64863
1658	ENSG00000101577	41.8036	22.4356	4.19754	1	0.897842	7375	43.33	18	2885296	3013144	protein_coding	LPIN2	9663
1659	ENSG00000101596	248.324	217.397	2.03456	0.99992	0.191889	23903	36.81	18	2655726	2805017	protein_coding	SMCHD1	23347
1660	ENSG00000101605	9.42815	6.94554	1.23578	0.999715	0.440887	6433	40.55	18	3066807	3219968	protein_coding	MYOM1	8736
1661	ENSG00000101608	153.121	171.863	-1.75783	1	-0.166588	3032	38.81	18	3247481	3256236	protein_coding	MYL12A	10627
1662	ENSG00000101624	12.6642	14.3579	-0.551153	0.986208	-0.18109	6165	40.84	18	12661833	12702777	protein_coding	CEP76	79959
1663	ENSG00000101639	96.653	75.8184	2.40263	1	0.350267	9897	40.44	18	12991362	13125052	protein_coding	CEP192	55125
1664	ENSG00000101654	184.017	98.5514	5.28518	1	0.900889	6980	39.02	18	13726660	13764556	protein_coding	RNMT	8731
1665	ENSG00000101665	3.00957	14.4343	-4.97168	1	-2.26188	3946	52.17	18	48919853	48950965	protein_coding	SMAD7	4092
1666	ENSG00000101745	104.852	66.1249	4.88689	1	0.665083	12248	37.33	18	9136228	9285985	protein_coding	ANKRD12	23253
1667	ENSG00000101751	30.5366	25.203	1.33398	0.999785	0.276941	9358	36.4	18	54269517	54321266	protein_coding	POLI	11201
1668	ENSG00000101752	384.049	414.708	-1.11847	0.999288	-0.110805	13258	38.64	18	21704957	21870953	protein_coding	MIB1	57534
1669	ENSG00000101773	38.2097	59.3548	-3.52045	1	-0.635427	5078	37.83	18	22798261	23026488	protein_coding	RBBP8	5932
1670	ENSG00000101782	42.3625	31.6769	2.11378	1	0.419357	4856	41.69	18	23453287	23486603	protein_coding	RIOK3	8780
1671	ENSG00000101811	14.1301	25.4833	-3.4207	1	-0.850784	2743	38.68	X	100820391	100841520	protein_coding	CSTF2	1478
1672	ENSG00000101843	28.8298	24.7491	0.904764	0.997333	0.220183	2390	37.71	X	108084207	108091549	protein_coding	PSMD10	5716
1673	ENSG00000101846	4.23348	19.8576	-6.40386	1	-2.22977	12317	39.69	X	7147237	7804358	protein_coding	STS	412
1674	ENSG00000101849	99.796	78.5634	2.50194	1	0.345125	13858	45.27	X	9463320	9741037	protein_coding	TBL1X	6907
1675	ENSG00000101856	717.636	104.677	17.7667	1	2.77731	1919	42.58	X	119236245	119244466	protein_coding	PGRMC1	10857
1676	ENSG00000101868	52.7479	79.6484	-3.98161	1	-0.594532	15547	38.8	X	24693873	24996986	protein_coding	POLA1	5422
1677	ENSG00000101871	14.4028	10.2664	1.74008	0.999998	0.488413	13329	39.28	X	10445310	10833654	protein_coding	MID1	4281
1678	ENSG00000101882	36.9896	32.6341	0.837617	0.997277	0.180739	7873	41.81	X	119920672	119943751	protein_coding	NKAP	79576
1679	ENSG00000101888	61.4399	37.8077	3.63978	1	0.700494	3104	37.39	X	109535781	109544698	protein_coding	NXT2	55916
1680	ENSG00000101901	98.2474	76.0154	2.55864	1	0.370127	8188	37.51	X	111665811	111760649	protein_coding	ALG13	79868
1681	ENSG00000101911	100.208	169.168	-6.32634	1	-0.755452	2758	42.76	X	12791355	12824222	protein_coding	PRPS2	5634
1682	ENSG00000101928	12.6881	17.8256	-1.51804	0.999754	-0.490479	2659	40.82	X	134887632	134915257	protein_coding	MOSPD1	56180
1683	ENSG00000101935	5.8787	12.6309	-3.48126	1	-1.10339	6804	38.78	X	110194186	110440318	protein_coding	AMMECR1	9949
1684	ENSG00000101940	78.5852	57.1159	3.11216	1	0.460365	7872	51.72	X	48590042	48608869	protein_coding	WDR13	64743
1685	ENSG00000101945	9.14259	11.0091	-0.726805	0.993479	-0.268018	3233	54.34	X	48695554	48709016	protein_coding	SUV39H1	6839
1686	ENSG00000101955	0.216861	3.585	-4.21585	1	-4.04713	1987	41.48	X	38149336	38220924	protein_coding	SRPX	8406
1687	ENSG00000101972	341.458	374.57	-1.59097	0.999966	-0.133524	15987	39.19	X	123960212	124422664	protein_coding	STAG2	10735
1688	ENSG00000101974	68.7133	35.2939	5.1826	1	0.961172	7407	39.51	X	139726346	139945276	protein_coding	ATP11C	286410
1689	ENSG00000101997	18.551	16.7318	0.542887	0.986936	0.148902	2507	53.55	X	49235470	49250520	protein_coding	CCDC22	28952
1690	ENSG00000102007	8.36087	9.42507	-0.509988	0.982659	-0.17285	1303	54.07	X	49171898	49175235	protein_coding	PLP2	5355
1691	ENSG00000102030	30.6998	33.1413	-0.522436	0.983537	-0.110397	4946	57.53	X	153929225	153935080	protein_coding	NAA10	8260
1692	ENSG00000102038	195.325	228.187	-2.11511	1	-0.224341	4363	36.87	X	129446501	129523500	protein_coding	SMARCA1	6594
1693	ENSG00000102053	6.55241	9.25012	-1.4433	0.999987	-0.497445	10132	38.22	X	65034788	65507887	protein_coding	ZC3H12B	340554
1694	ENSG00000102054	221.276	270.331	-3.39109	1	-0.288882	7340	42.19	X	16839283	16870362	protein_coding	RBBP7	5931
1695	ENSG00000102057	3.08407	4.30762	-0.960659	0.997834	-0.482053	6082	53.58	X	48961378	48971844	protein_coding	KCND1	3750
1696	ENSG00000102078	4.3389	6.41003	-1.3213	0.999716	-0.563002	3009	37.86	X	130339888	130373361	protein_coding	SLC25A14	9016
1697	ENSG00000102081	82.4886	104.407	-2.53345	1	-0.339949	10289	36.37	X	147911919	147951125	protein_coding	FMR1	2332
1698	ENSG00000102096	10.726	8.99372	0.792333	0.996853	0.254121	2761	53.5	X	48913182	48919024	protein_coding	PIM2	11040
1699	ENSG00000102098	19.5058	14.963	1.33833	0.999811	0.382508	4327	39.56	X	18239313	18354688	protein_coding	SCML2	10389
1700	ENSG00000102100	21.1383	15.2575	1.75667	0.999978	0.470338	3745	52.04	X	48903180	48911958	protein_coding	SLC35A2	7355
1701	ENSG00000102103	24.7444	22.3259	0.580496	0.987293	0.148384	3810	54.42	X	48890197	48903402	protein_coding	PQBP1	10084
1702	ENSG00000102119	75.5855	69.1821	0.813428	0.99703	0.12771	1995	61.82	X	154379273	154381574	protein_coding	EMD	2010
1703	ENSG00000102125	22.2489	19.483	0.646233	0.99032	0.191514	6144	56.1	X	154411524	154421726	protein_coding	TAFAZZIN	6901
1704	ENSG00000102144	1726.22	1008.66	6.28319	1	0.77518	5437	39.63	X	77910739	78129295	protein_coding	PGK1	5230
1705	ENSG00000102158	81.3761	88.0685	-0.868117	0.997174	-0.114019	6801	40.92	X	77825747	77899271	protein_coding	MAGT1	84061
1706	ENSG00000102172	71.3701	63.1168	1.05386	0.998676	0.177296	2026	43.39	X	21940709	21994837	protein_coding	SMS	6611
1707	ENSG00000102178	55.748	69.4439	-1.751	1	-0.316929	2575	60.68	X	154483717	154486615	protein_coding	UBL4A	8266
1708	ENSG00000102181	123.192	110.152	1.36101	0.999846	0.161407	5763	43.02	X	150766336	150898816	protein_coding	CD99L2	83692
1709	ENSG00000102189	222.058	153.91	4.80526	1	0.528849	10150	36.99	12	92770637	92929331	protein_coding	EEA1	8411
1710	ENSG00000102218	14.5434	16.925	-0.772601	0.995344	-0.218793	3700	39.26	X	46837043	46882358	protein_coding	RP2	6102
1711	ENSG00000102221	18.874	26.3732	-1.96539	1	-0.482673	5149	40.39	X	46912276	47061242	protein_coding	JADE3	9767
1712	ENSG00000102225	147.148	119.117	2.40091	1	0.304886	6531	54.42	X	47217860	47229997	protein_coding	CDK16	5127
1713	ENSG00000102226	174.388	246.985	-5.51702	1	-0.502125	5093	48.29	X	47232866	47248328	protein_coding	USP11	8237
1714	ENSG00000102241	120.608	147.535	-2.1914	1	-0.290729	3055	37.88	X	136497079	136512346	protein_coding	HTATSF1	27336
1715	ENSG00000102302	38.9229	21.6839	4.06156	1	0.843998	4343	50.05	X	54445454	54496234	protein_coding	FGD1	2245
1716	ENSG00000102309	25.9146	49.8831	-4.30668	1	-0.944788	4357	44.57	X	72181353	72302926	protein_coding	PIN4	5303
1717	ENSG00000102312	8.56262	6.10384	1.52803	0.999553	0.488334	5795	51.7	X	48508959	48520814	protein_coding	PORCN	64840
1718	ENSG00000102316	130.845	124.103	0.575875	0.987321	0.0763173	2943	52.36	X	54807599	54816015	protein_coding	MAGED2	10916
1719	ENSG00000102317	203.318	247.126	-3.14762	1	-0.281511	5827	47.57	X	48574449	48581162	protein_coding	RBM3	5935
1720	ENSG00000102362	4.67954	11.7374	-4.19545	1	-1.32667	10275	41.55	X	100671783	100732123	protein_coding	SYTL4	94121
1721	ENSG00000102384	17.547	21.5085	-1.3272	0.999721	-0.293684	6981	40.6	X	101098188	101166126	protein_coding	CENPI	2491
1722	ENSG00000102393	15.3569	13.6982	0.538614	0.986786	0.164903	6195	42.8	X	101393273	101408012	protein_coding	GLA	2717
1723	ENSG00000102466	0.296468	3.86191	-5.66752	1	-3.70337	14059	37.27	13	101710804	102402457	protein_coding	FGF14	2259
1724	ENSG00000102471	24.3806	20.2603	1.10549	0.999096	0.267084	10720	35.46	13	79481155	79556077	protein_coding	NDFIP2	54602
1725	ENSG00000102531	123.678	90.9962	3.2445	1	0.442711	7698	37.08	13	48975912	49209779	protein_coding	FNDC3A	22862
1726	ENSG00000102547	29.8555	15.2181	3.61572	1	0.972211	4944	38.37	13	49308650	49444064	protein_coding	CAB39L	81617
1727	ENSG00000102554	37.4964	5.7244	9.46542	1	2.71156	3679	38.99	13	73054976	73077541	protein_coding	KLF5	688
1728	ENSG00000102572	108.554	94.344	1.36948	0.999813	0.202417	12077	47.42	13	98445185	98577940	protein_coding	STK24	8428
1729	ENSG00000102580	101.987	75.6234	2.23946	1	0.431475	5590	39.79	13	95677139	95794988	protein_coding	DNAJC3	5611
1730	ENSG00000102595	53.4502	43.8931	1.52836	0.99955	0.284201	8095	37.01	13	95801580	96053482	protein_coding	UGGT2	55757
1731	ENSG00000102606	45.3877	39.7237	1.06809	0.998756	0.192301	11768	44.55	13	111114559	111305737	protein_coding	ARHGEF7	8874
1732	ENSG00000102699	106.835	89.492	1.97145	0.999971	0.255552	6043	42.87	13	24420931	24512778	protein_coding	PARP4	143
1733	ENSG00000102710	44.9916	57.3137	-1.93556	1	-0.349222	10870	35.69	13	37009312	37059713	protein_coding	SUPT20H	55578
1734	ENSG00000102738	18.9325	17.6668	0.420371	0.971732	0.0998196	2148	39.2	13	40729128	40771190	protein_coding	MRPS31	10240
1735	ENSG00000102743	45.5873	50.438	-0.852033	0.996939	-0.14588	4186	46.25	13	40789412	40812460	protein_coding	SLC25A15	10166
1736	ENSG00000102753	103.593	98.0693	0.606617	0.987465	0.0790587	4222	38.63	13	49699320	49792682	protein_coding	KPNA3	3839
1737	ENSG00000102780	15.1685	27.458	-2.96281	1	-0.85615	19742	38.24	13	42040036	42256578	protein_coding	DGKH	160851
1738	ENSG00000102781	37.1708	28.477	1.86196	1	0.384375	8172	38.43	13	30202630	30307551	protein_coding	KATNAL1	84056
1739	ENSG00000102786	78.033	51.044	4.06276	1	0.612344	25509	36.13	13	51354077	51454264	protein_coding	INTS6	26512
1740	ENSG00000102804	54.94	77.5992	-3.08544	1	-0.498185	8586	38.08	13	44432143	44577147	protein_coding	TSC22D1	8848
1741	ENSG00000102805	5.78169	4.83368	0.762042	0.995537	0.258368	22814	38.81	13	76990660	77019143	protein_coding	CLN5	1203
1742	ENSG00000102837	0.272437	116.117	-19.3444	1	-8.73545	2843	40.05	13	53028813	53052057	protein_coding	OLFM4	10562
1743	ENSG00000102870	53.5975	82.568	-4.4791	1	-0.623418	6083	57.73	16	30778456	30787205	protein_coding	ZNF629	23361
1744	ENSG00000102871	6.88876	8.78202	-0.956924	0.997863	-0.350309	2173	58.67	16	67154185	67159909	protein_coding	TRADD	8717
1745	ENSG00000102878	3.70726	1.80533	1.8918	1	1.03809	3913	61.39	16	67164681	67169945	protein_coding	HSF4	3299
1746	ENSG00000102879	5.35709	7.30983	-1.33345	0.999725	-0.448389	4779	64.42	16	30182827	30189076	protein_coding	CORO1A	11151
1747	ENSG00000102882	22.551	19.2473	0.937645	0.998006	0.228531	3669	56.36	16	30114105	30123506	protein_coding	MAPK3	5595
1748	ENSG00000102893	75.4298	84.8458	-1.31563	0.999691	-0.169708	11905	38.19	16	47461123	47701523	protein_coding	PHKB	5257
1749	ENSG00000102897	18.5784	21.1574	-0.780198	0.995998	-0.187537	3593	44.36	16	20899868	20925006	protein_coding	LYRM1	57149
1750	ENSG00000102898	43.2679	58.7295	-2.48872	1	-0.440788	5003	51.11	16	67846882	67872567	protein_coding	NUTF2	10204
1751	ENSG00000102900	978.644	421.692	14.0358	1	1.21459	11123	42.43	16	56730118	56850286	protein_coding	NUP93	9688
1752	ENSG00000102908	273.365	172.824	4.93023	1	0.661527	20275	38.64	16	69565094	69704666	protein_coding	NFAT5	10725
1753	ENSG00000102910	203.885	124.668	6.42621	1	0.709666	9953	39.56	16	48244300	48363122	protein_coding	LONP2	83752
1754	ENSG00000102921	193.49	94.4923	10.6674	1	1.03399	7810	42.34	16	48538726	48620148	protein_coding	N4BP1	9683
1755	ENSG00000102924	1.34474	3.88572	-3.24784	1	-1.53086	2601	56.88	16	49277917	49281838	protein_coding	CBLN1	869
1756	ENSG00000102934	2.29291	2.80977	-0.454659	0.979209	-0.293274	8705	51.12	16	57248547	57284672	protein_coding	PLLP	51090
1757	ENSG00000102967	35.804	37.916	-0.418448	0.97482	-0.0826861	6921	50.04	16	72008588	72027664	protein_coding	DHODH	1723
1758	ENSG00000102974	89.5205	94.0312	-0.466437	0.979834	-0.0709217	10106	45.31	16	67562467	67639177	protein_coding	CTCF	10664
1759	ENSG00000102977	16.2265	13.8603	0.885692	0.996869	0.227385	3218	61.99	16	67657512	67660810	protein_coding	ACD	65057
1760	ENSG00000102978	42.0339	49.3072	-1.1411	0.999509	-0.230244	3666	47.97	16	57462660	57472009	protein_coding	POLR2C	5432
1761	ENSG00000102981	1.34721	3.08154	-2.24705	1	-1.19368	1484	63.26	16	67660946	67662774	protein_coding	PARD6A	50855
1762	ENSG00000102984	4.89095	6.10464	-0.933588	0.997967	-0.319793	3402	45.9	16	71859680	71895336	protein_coding	ZNF821	55565
1763	ENSG00000102996	17.1473	48.0772	-6.8385	1	-1.48737	4231	59.38	16	58025754	58046901	protein_coding	MMP15	4324
1764	ENSG00000103005	16.5673	28.3016	-2.91604	1	-0.772551	8773	49.63	16	57999546	58021618	protein_coding	USB1	79650
1765	ENSG00000103018	133.187	164.072	-2.2929	1	-0.300875	10047	41.39	16	69398402	69466264	protein_coding	CYB5B	80777
1766	ENSG00000103021	6.28935	11.9725	-2.48464	1	-0.928739	5927	43.46	16	58231157	58283836	protein_coding	CCDC113	29070
1767	ENSG00000103024	37.699	41.4345	-0.612075	0.989328	-0.136308	1242	69.24	16	1770320	1771561	protein_coding	NME3	4832
1768	ENSG00000103035	59.5625	77.4699	-2.42318	1	-0.379231	2701	43.43	16	74296814	74306288	protein_coding	PSMD7	5713
1769	ENSG00000103042	12.8264	14.7587	-0.656667	0.992449	-0.202455	6657	52.71	16	58665109	58684770	protein_coding	SLC38A7	55238
1770	ENSG00000103043	29.1268	40.1603	-2.2975	1	-0.463423	8275	54	16	70687439	70801160	protein_coding	VAC14	55697
1771	ENSG00000103044	3.1932	8.13406	-3.51279	1	-1.34897	5200	55.07	16	69105653	69118719	protein_coding	HAS3	3038
1772	ENSG00000103051	66.3126	89.3905	-2.9518	1	-0.430839	5474	47.23	16	70480568	70523560	protein_coding	COG4	25839
1773	ENSG00000103056	2.73428	1.76029	1.31082	0.999406	0.635345	6984	51.02	16	68358327	68448508	protein_coding	SMPD3	55512
1774	ENSG00000103061	10.8781	12.3212	-0.625834	0.990329	-0.179711	5230	47.19	16	68284503	68310946	protein_coding	SLC7A6OS	84138
1775	ENSG00000103064	8.51367	13.3004	-2.12406	1	-0.643614	7588	47.81	16	68264516	68301823	protein_coding	SLC7A6	9057
1776	ENSG00000103066	15.9228	10.9707	1.73215	1	0.537432	4460	53.91	16	68245304	68261058	protein_coding	PLA2G15	23659
1777	ENSG00000103091	45.5757	49.714	-0.674781	0.993037	-0.125386	9402	44.73	16	74871362	75000173	protein_coding	WDR59	79726
1778	ENSG00000103121	23.0233	29.8407	-1.65293	0.999959	-0.374191	12564	40.64	16	80966448	81020270	protein_coding	CMC2	56942
1779	ENSG00000103126	93.6211	60.3561	3.92409	1	0.633335	7537	54.38	16	287440	352723	protein_coding	AXIN1	8312
1780	ENSG00000103145	22.9107	19.1787	0.991322	0.998183	0.256516	1428	63.72	16	3022625	3024286	protein_coding	HCFC1R1	54985
1781	ENSG00000103148	21.4995	20.3186	0.366564	0.958956	0.0815006	6426	51.23	16	84271	138677	protein_coding	NPRL3	8131
1782	ENSG00000103174	7.74786	7.05336	0.359301	0.956986	0.135487	5484	56.14	16	5024844	5034141	protein_coding	NAGPA	51172
1783	ENSG00000103187	527.298	277.611	8.60651	1	0.925551	6761	50.24	16	84565596	84618078	protein_coding	COTL1	23406
1784	ENSG00000103194	113.686	89.5357	2.73563	1	0.344514	5075	43.62	16	84699986	84779922	protein_coding	USP10	9100
1785	ENSG00000103197	55.3873	62.6506	-1.08037	0.998342	-0.177772	19128	59.93	16	2047967	2089491	protein_coding	TSC2	7249
1786	ENSG00000103199	15.105	13.5665	0.605712	0.987442	0.154978	6463	54.32	16	4748239	4767624	protein_coding	ZNF500	26048
1787	ENSG00000103202	87.6235	187.546	-9.48045	1	-1.09785	3665	58.71	16	396725	410367	protein_coding	NME4	4833
1788	ENSG00000103222	109.779	87.2166	2.80409	1	0.331926	8736	48.52	16	15949138	16143257	protein_coding	ABCC1	4363
1789	ENSG00000103226	31.2364	18.2642	2.14913	1	0.77421	12002	45.83	16	16232506	16300806	protein_coding	NOMO3	408050
1790	ENSG00000103227	8.03802	10.4603	-1.17	0.999509	-0.380015	8218	56.82	16	853634	981318	protein_coding	LMF1	64788
1791	ENSG00000103253	3.57955	4.24197	-0.674206	0.993026	-0.244958	5357	65.72	16	726936	735525	protein_coding	HAGHL	84264
1792	ENSG00000103254	9.25391	11.427	-0.861549	0.997078	-0.304314	1912	72.09	16	720581	722590	protein_coding	ANTKMT	65990
1793	ENSG00000103257	79.2292	54.0329	3.62817	1	0.552193	4764	58.42	16	87830023	87869507	protein_coding	SLC7A5	8140
1794	ENSG00000103260	9.83364	12.9397	-1.2199	0.999554	-0.396011	3689	66.79	16	715118	719655	protein_coding	METRN	79006
1795	ENSG00000103264	35.1428	22.709	2.61734	1	0.629965	6910	51.99	16	87326987	87392142	protein_coding	FBXO31	79791
1796	ENSG00000103266	30.5701	34.314	-0.833793	0.996757	-0.166674	2318	64.94	16	680224	682870	protein_coding	STUB1	10273
1797	ENSG00000103274	4.15051	7.47836	-2.63434	1	-0.849434	1955	50.62	16	10743786	10769351	protein_coding	NUBP1	4682
1798	ENSG00000103275	64.7737	76.8633	-1.54424	0.999905	-0.246887	12097	59.46	16	1308880	1327018	protein_coding	UBE2I	7329
1799	ENSG00000103319	78.467	29.0562	7.76244	1	1.43324	8030	47.84	16	22206278	22288738	protein_coding	EEF2K	29904
1800	ENSG00000103326	20.8723	22.8203	-0.543029	0.98556	-0.128728	7992	65	16	527712	554636	protein_coding	CAPN15	6650
1801	ENSG00000103335	70.7587	92.8962	-3.04117	1	-0.392711	11292	61.99	16	88715338	88785220	protein_coding	PIEZO1	9780
1802	ENSG00000103342	267.948	289.757	-1.0609	0.998437	-0.112889	8054	42.29	16	11868128	11916082	protein_coding	GSPT1	2935
1803	ENSG00000103343	11.7124	10.6231	0.465215	0.976469	0.140824	2890	46.54	16	3401215	3409364	protein_coding	ZNF174	7727
1804	ENSG00000103351	11.4113	7.05497	1.62675	0.999848	0.693751	7746	45.57	16	3500976	3539048	protein_coding	CLUAP1	23059
1805	ENSG00000103356	71.9856	56.8583	2.07031	1	0.340337	6990	47.68	16	23520754	23557731	protein_coding	EARS2	124454
1806	ENSG00000103363	49.4288	59.0072	-1.37926	0.999835	-0.255538	5714	55.5	16	2771414	2777289	protein_coding	ELOB	6923
1807	ENSG00000103365	61.2283	83.6036	-3.24859	1	-0.449366	8231	47.76	16	23463542	23521995	protein_coding	GGA2	23062
1808	ENSG00000103381	2.33531	1.62713	0.957167	0.998109	0.521281	6354	44.39	16	12659799	12803887	protein_coding	CPPED1	55313
1809	ENSG00000103404	35.1837	25.6446	1.90411	1	0.456254	12199	41.46	16	23061406	23149452	protein_coding	USP31	57478
1810	ENSG00000103415	37.9696	43.6797	-0.956821	0.997863	-0.202115	3377	47.62	16	4474690	4510347	protein_coding	HMOX2	3163
1811	ENSG00000103423	91.5048	84.4161	0.718268	0.993571	0.116331	7071	49.02	16	4425805	4456775	protein_coding	DNAJA3	9093
1812	ENSG00000103429	165.168	81.9442	7.071	1	1.01122	4285	46.01	16	14632931	14669236	protein_coding	BFAR	51283
1813	ENSG00000103479	99.3786	91.9751	0.733915	0.99377	0.111693	8110	38.71	16	53433977	53491648	protein_coding	RBL2	5934
1814	ENSG00000103485	3.25566	10.5476	-4.06778	1	-1.69589	3680	51.63	16	29663279	29698699	protein_coding	QPRT	23475
1815	ENSG00000103494	15.0624	17.771	-0.990635	0.997929	-0.238568	14211	37.27	16	53598153	53703938	protein_coding	RPGRIP1L	23322
1816	ENSG00000103495	15.3959	18.6872	-1.04979	0.998519	-0.279511	3512	66.53	16	29806106	29811164	protein_coding	MAZ	4150
1817	ENSG00000103496	89.2148	59.4553	3.6548	1	0.585479	4055	55.52	16	31032889	31042975	protein_coding	STX4	6810
1818	ENSG00000103502	31.7714	34.9077	-0.571607	0.987337	-0.135815	3003	56.33	16	29858357	29863414	protein_coding	CDIPT	10423
1819	ENSG00000103507	48.4332	31.1298	3.13844	1	0.637701	3873	57.82	16	31106107	31112791	protein_coding	BCKDK	10295
1820	ENSG00000103510	33.0052	31.6151	0.323617	0.950295	0.0620777	5726	52.4	16	31114489	31131393	protein_coding	KAT8	84148
1821	ENSG00000103512	1365.05	513.913	11.932	1	1.40935	5776	45.54	16	14833721	14896157	protein_coding	NOMO1	23420
1822	ENSG00000103540	92.5589	105.83	-1.42878	0.999958	-0.193303	11313	37.85	16	19523811	19553408	protein_coding	CCP110	9738
1823	ENSG00000103544	52.486	56.7543	-0.652126	0.992273	-0.112796	9767	45.1	16	19555240	19706793	protein_coding	VPS35L	57020
1824	ENSG00000103549	110.917	154.602	-4.63222	1	-0.479074	6286	55.81	16	30761745	30776307	protein_coding	RNF40	9810
1825	ENSG00000103550	35.1101	40.2932	-0.957024	0.997862	-0.198652	7758	51.83	16	19701937	19718235	protein_coding	KNOP1	400506
1826	ENSG00000103591	44.0395	53.8601	-1.68748	1	-0.290417	4138	39.47	15	67200667	67255195	protein_coding	AAGAB	79719
1827	ENSG00000103642	115.932	98.0847	1.76458	0.999946	0.241183	3939	39.93	15	63121833	63142061	protein_coding	LACTB	114294
1828	ENSG00000103653	49.5212	56.7057	-1.14945	0.999476	-0.195447	4546	56.61	15	74782080	74803197	protein_coding	CSK	1445
1829	ENSG00000103657	136.283	92.3992	3.0861	1	0.560654	17059	38.81	15	63608618	63833948	protein_coding	HERC1	8925
1830	ENSG00000103671	15.3521	28.5309	-3.53025	1	-0.894086	3103	42.11	15	64387748	64455303	protein_coding	TRIP4	9325
1831	ENSG00000103707	13.5232	16.0349	-0.773886	0.995455	-0.245785	3432	40	15	65001512	65029639	protein_coding	MTFMT	123263
1832	ENSG00000103742	4.24389	11.6396	-4.37536	1	-1.45558	7619	51.79	15	65381484	65422947	protein_coding	IGDCC4	57722
1833	ENSG00000103769	179.192	171.385	0.560823	0.987358	0.0642672	5680	40.1	15	65726054	65891989	protein_coding	RAB11A	8766
1834	ENSG00000103811	6.29889	7.37519	-0.655328	0.992397	-0.227583	13757	52.42	15	78921058	78949574	protein_coding	CTSH	1512
1835	ENSG00000103852	27.2142	22.3604	1.18216	0.999401	0.283417	6148	41.8	15	99136323	99251223	protein_coding	TTC23	64927
1836	ENSG00000103855	62.7502	43.336	2.88859	1	0.534054	5482	52.51	15	73683966	73714514	protein_coding	CD276	80381
1837	ENSG00000103876	18.2094	7.28116	4.28939	1	1.32244	10161	49.96	15	80152490	80186946	protein_coding	FAH	2184
1838	ENSG00000103932	51.3563	54.7676	-0.578116	0.987531	-0.0927807	7046	50.42	15	41517176	41544269	protein_coding	RPAP1	26015
1839	ENSG00000103942	29.0685	35.2354	-1.25496	0.999875	-0.277567	14685	45.38	15	82836946	82986153	protein_coding	HOMER2	9455
1840	ENSG00000103966	4.9698	10.8679	-2.49303	1	-1.12882	7864	47.1	15	41895933	41972557	protein_coding	EHD4	30844
1841	ENSG00000103994	177.335	133.614	3.5647	1	0.408409	12226	41.36	15	42412823	42491141	protein_coding	ZNF106	64397
1842	ENSG00000103995	33.6826	26.794	1.65876	0.999991	0.330093	8165	36.6	15	48712928	48811146	protein_coding	CEP152	22995
1843	ENSG00000104047	5.21357	6.45409	-0.906452	0.997615	-0.307944	14996	36.26	15	49621037	49656232	protein_coding	DTWD1	56986
1844	ENSG00000104067	205.056	107.308	7.70209	1	0.934261	11315	40.22	15	29699367	29968915	protein_coding	TJP1	7082
1845	ENSG00000104081	6.29502	21.8917	-6.11844	1	-1.7981	5447	52.46	15	40087890	40108892	protein_coding	BMF	90427
1846	ENSG00000104093	51.8088	48.0214	0.617011	0.98777	0.109518	13807	36.95	15	51447711	51622833	protein_coding	DMXL2	23312
1847	ENSG00000104131	92.0248	119.656	-3.38679	1	-0.378799	3127	42.02	15	44537125	44563029	protein_coding	EIF3J	8669
1848	ENSG00000104140	24.6532	9.5746	4.53906	1	1.36449	1650	61.95	15	40872214	40874234	protein_coding	RHOV	171177
1849	ENSG00000104142	38.6321	34.7076	0.75946	0.995369	0.154548	4029	53.56	15	40894450	40903975	protein_coding	VPS18	57617
1850	ENSG00000104154	27.8182	18.3971	2.40129	1	0.596555	8026	39.85	15	45479606	45522755	protein_coding	SLC30A4	7782
1851	ENSG00000104164	60.0666	53.2565	1.00988	0.998559	0.173605	6773	39.59	15	45587214	45615945	protein_coding	BLOC1S6	26258
1852	ENSG00000104177	134.836	164.241	-2.65615	1	-0.284611	13901	33.78	15	48134632	48178353	protein_coding	MYEF2	50804
1853	ENSG00000104218	28.4218	23.7307	1.15724	0.999317	0.260244	31717	38.01	8	67062417	67196778	protein_coding	CSPP1	79848
1854	ENSG00000104219	35.8525	60.0503	-4.08645	1	-0.744097	6282	38	8	17156482	17224799	protein_coding	ZDHHC2	51201
1855	ENSG00000104221	10.8335	7.37547	1.48415	0.999827	0.554688	2717	49.8	8	37843268	37849861	protein_coding	BRF2	55290
1856	ENSG00000104231	38.6418	31.1192	1.47677	0.999861	0.312357	4214	37.45	8	81701334	81732903	protein_coding	ZFAND1	79752
1857	ENSG00000104267	0.495163	2.99981	-2.76581	1	-2.59889	2007	38.44	8	85463968	85481493	protein_coding	CA2	760
1858	ENSG00000104290	31.2755	28.4499	0.565238	0.987347	0.136607	13786	36.28	8	28494205	28574267	protein_coding	FZD3	7976
1859	ENSG00000104299	6.79044	11.0983	-2.10408	1	-0.708759	4905	42.01	8	28767661	28890242	protein_coding	INTS9	55756
1860	ENSG00000104312	27.0631	29.156	-0.401463	0.971017	-0.107467	3059	35.92	8	89757806	89791064	protein_coding	RIPK2	8767
1861	ENSG00000104320	67.3196	90.8615	-2.88632	1	-0.432643	19417	37	8	89924515	90003228	protein_coding	NBN	4683
1862	ENSG00000104324	3.49312	1.07507	2.44031	1	1.70008	3442	38.13	8	96645242	97149654	protein_coding	CPQ	10404
1863	ENSG00000104325	45.1906	37.3012	1.25557	0.999687	0.2768	5048	38.07	8	90001405	90053633	protein_coding	DECR1	1666
1864	ENSG00000104327	1.26004	6.98457	-4.49364	1	-2.4707	7138	36.25	8	90058608	90095475	protein_coding	CALB1	793
1865	ENSG00000104331	195.081	100.591	6.32828	1	0.955573	7619	38.23	8	56957931	56993867	protein_coding	BPNT2	54928
1866	ENSG00000104343	47.0458	42.4756	0.674711	0.991726	0.147432	9091	39.29	8	73780097	73878910	protein_coding	UBE2W	55284
1867	ENSG00000104356	12.0725	20.4665	-3.1756	1	-0.761535	4857	41.8	8	98117293	98159835	protein_coding	POP1	10940
1868	ENSG00000104375	44.6281	34.8257	1.82857	0.999966	0.357799	12604	39.53	8	98371228	98942827	protein_coding	STK3	6788
1869	ENSG00000104381	7.00589	15.0699	-4.28945	1	-1.10503	24256	37.93	8	74320613	74518007	protein_coding	GDAP1	54332
1870	ENSG00000104408	1060.53	815	5.03068	1	0.379914	37761	37	8	108162787	108443496	protein_coding	EIF3E	3646
1871	ENSG00000104412	258.748	164.017	5.27347	1	0.657704	6059	34.69	8	108443601	108489196	protein_coding	EMC2	9694
1872	ENSG00000104419	9.0117	3.18259	3.59428	1	1.5016	12002	50.32	8	133237175	133302022	protein_coding	NDRG1	10397
1873	ENSG00000104427	0.949307	2.6623	-2.4777	1	-1.48773	4335	34.79	8	78666050	78719765	protein_coding	ZC2HC1A	51101
1874	ENSG00000104435	25.6739	195.82	-18.6095	1	-2.93115	2042	38.14	8	79611117	79666158	protein_coding	STMN2	11075
1875	ENSG00000104442	45.4533	48.1083	-0.429909	0.976766	-0.0818999	3419	42.61	8	65602458	65634217	protein_coding	ARMC1	55156
1876	ENSG00000104450	7.25087	27.0811	-6.62563	1	-1.90106	5056	40.18	8	100157906	100259278	protein_coding	SPAG1	6674
1877	ENSG00000104472	16.0354	17.7665	-0.595942	0.988316	-0.147898	3305	47.59	8	140511311	140517154	protein_coding	CHRAC1	54108
1878	ENSG00000104490	0.180941	3.20234	-4.49751	1	-4.14554	8043	40.58	8	101686542	102124907	protein_coding	NCALD	83988
1879	ENSG00000104497	9.15381	6.74201	1.183	0.999403	0.441193	4608	35.17	8	81799581	81842866	protein_coding	SNX16	64089
1880	ENSG00000104517	569.575	334.039	6.45509	1	0.76987	13742	38.31	8	102252273	102412759	protein_coding	UBR5	51366
1881	ENSG00000104522	14.31	24.3751	-2.74026	1	-0.768381	3608	65.11	8	143612618	143618048	protein_coding	GFUS	7264
1882	ENSG00000104524	6.38222	12.0278	-2.11351	1	-0.914243	3947	60.13	8	143603210	143609773	protein_coding	PYCR3	65263
1883	ENSG00000104549	60.4371	77.1689	-1.92424	1	-0.352586	4305	37.59	8	124998497	125022283	protein_coding	SQLE	6713
1884	ENSG00000104613	85.5548	58.8609	3.01773	1	0.539539	6618	40.98	8	19817391	19852083	protein_coding	INTS10	55174
1885	ENSG00000104626	30.3462	32.4116	-0.489116	0.980993	-0.0949947	6382	41.64	8	9002147	9116746	protein_coding	ERI1	90459
[truncated: 8,289 more rows]

## Sheet: log2FC>1 WTvsKO DEG p 0.05
	Genes	KO_mean	WT_mean	theta	prob	log2FC	log2FC abs	length	GC	Chrom	GeneStart	GeneEnd	Biotype	hgnc_symbol	entrezgene_id
[truncated: 10,169 more rows]

[truncated: 2 more sheets: UP log2FC>1 WTvsKO DEG, DOWN log2FC>1 WTvsKO DEG]
