# Supplementary material for: COUP-TFII regulates early bipotential gonad signaling and commitment to ovarian progenitors
Source: Cell Biosci. 2024 Jan 4;14:3. doi: 10.1186/s13578-023-01182-5 (PMC10768475; doi:10.1186/s13578-023-01182-5)
Supplement: Supplementary file 3 — Additional file 3. Analysis of the unique gene signatures of WT and the NR2F2-KO COV434 cells. [file 13578_2023_1182_MOESM3_ESM.xlsx]

## Sheet: Overlapping genes among 500
ENSG00000210082
ENSG00000211459
ENSG00000276168
ENSG00000205542
ENSG00000133636
ENSG00000156508
ENSG00000251562
ENSG00000167658
ENSG00000135486
ENSG00000184009
ENSG00000144810
ENSG00000196924
ENSG00000075624
ENSG00000137801
ENSG00000100316
ENSG00000019991
ENSG00000117114
ENSG00000109756
ENSG00000096384
ENSG00000109846
ENSG00000174444
ENSG00000122566
ENSG00000142541
ENSG00000124486
ENSG00000122786
ENSG00000135378
ENSG00000105372
ENSG00000089009
ENSG00000150995
ENSG00000127314
ENSG00000168542
ENSG00000147604
ENSG00000170162
ENSG00000142937
ENSG00000140988
ENSG00000054654
ENSG00000115053
ENSG00000127603
ENSG00000154380
ENSG00000164099
ENSG00000153187
ENSG00000187268
ENSG00000142676
ENSG00000089157
ENSG00000181163
ENSG00000100345
ENSG00000080824
ENSG00000137154
ENSG00000163110
ENSG00000167526
ENSG00000198804
ENSG00000148303
ENSG00000074800
ENSG00000166292
ENSG00000198786
ENSG00000122406
ENSG00000087460
ENSG00000070756
ENSG00000164587
ENSG00000204262
ENSG00000108298
ENSG00000181467
ENSG00000099194
ENSG00000150347
ENSG00000149273
ENSG00000172201
ENSG00000063046
ENSG00000139116
ENSG00000198034
ENSG00000109971
ENSG00000134765
ENSG00000165323
ENSG00000112306
ENSG00000074527
ENSG00000166710
ENSG00000069275
ENSG00000168028
ENSG00000067225
ENSG00000260032
ENSG00000166441
ENSG00000179218
ENSG00000169855
ENSG00000165119
ENSG00000102144
ENSG00000121039
ENSG00000009307
ENSG00000164736
ENSG00000142864
ENSG00000089280
ENSG00000115415
ENSG00000134294
ENSG00000008988
ENSG00000139343
ENSG00000170889
ENSG00000108953
ENSG00000115677
ENSG00000143384
ENSG00000166598
ENSG00000125257
ENSG00000263740
ENSG00000150093
ENSG00000125691
ENSG00000170144
ENSG00000167460
ENSG00000035403
ENSG00000215301
ENSG00000161016
ENSG00000174748
ENSG00000144381
ENSG00000104408
ENSG00000112414
ENSG00000145425
ENSG00000198886
ENSG00000122026
ENSG00000137710
ENSG00000108654
ENSG00000169045
ENSG00000187514
ENSG00000111669
ENSG00000165899
ENSG00000119335
ENSG00000092199
ENSG00000100201
ENSG00000141179
ENSG00000111640
ENSG00000130741
ENSG00000114867
ENSG00000110321
ENSG00000159335
ENSG00000115268
ENSG00000174059
ENSG00000265735
ENSG00000156976
ENSG00000063177
ENSG00000094916
ENSG00000138071
ENSG00000134333
ENSG00000044574
ENSG00000130294
ENSG00000152234
ENSG00000058272
ENSG00000127022
ENSG00000179010
ENSG00000108424
ENSG00000138668
ENSG00000125703
ENSG00000141367
ENSG00000162244
ENSG00000171863
ENSG00000128829
ENSG00000153250
ENSG00000198467
ENSG00000134760
ENSG00000112576
ENSG00000147140
ENSG00000089597
ENSG00000168385
ENSG00000137818
ENSG00000076716
ENSG00000253729
ENSG00000157168
ENSG00000129351
ENSG00000107581
ENSG00000187109
ENSG00000142192
ENSG00000166128
ENSG00000065978
ENSG00000145592
ENSG00000084234
ENSG00000165280
ENSG00000133112
ENSG00000117318
ENSG00000263934
ENSG00000139218
ENSG00000143947
ENSG00000054793
ENSG00000170759
ENSG00000167004
ENSG00000053254
ENSG00000147862
ENSG00000135387
ENSG00000145242
ENSG00000150991
ENSG00000184357
ENSG00000073712
ENSG00000132507
ENSG00000197102
ENSG00000116641
ENSG00000143799
ENSG00000116560
ENSG00000196262
ENSG00000188846
ENSG00000149100
ENSG00000138326
ENSG00000099783
ENSG00000164924
ENSG00000134755
ENSG00000211448
ENSG00000131747
ENSG00000046604
ENSG00000105193
ENSG00000160014
ENSG00000110955
ENSG00000113013
ENSG00000133026
ENSG00000189060
ENSG00000134107
ENSG00000164683
ENSG00000204628
ENSG00000135679
ENSG00000130985
ENSG00000079246
ENSG00000183741
ENSG00000169756
ENSG00000175745
ENSG00000103512
ENSG00000152795
ENSG00000198755
ENSG00000187837
ENSG00000189403
ENSG00000169100
ENSG00000175166
ENSG00000160710
ENSG00000205339
ENSG00000153201
ENSG00000169710
ENSG00000100320
ENSG00000196419
ENSG00000106682
ENSG00000171940
ENSG00000132341
ENSG00000113448
ENSG00000147381
ENSG00000078114
ENSG00000115306
ENSG00000143870
ENSG00000033170
ENSG00000112139
ENSG00000185624
ENSG00000065150
ENSG00000177283
ENSG00000165732
ENSG00000170961
ENSG00000071127
ENSG00000180592
ENSG00000115091
ENSG00000077097
ENSG00000136942
ENSG00000168298
ENSG00000082898
ENSG00000197746
ENSG00000143420
ENSG00000062716
ENSG00000197958
ENSG00000172037
ENSG00000171858
ENSG00000143401
ENSG00000176619
ENSG00000135624
ENSG00000137193
ENSG00000086061
ENSG00000132780
ENSG00000130726
ENSG00000105202
ENSG00000125944
ENSG00000162607
ENSG00000171862
ENSG00000182944
ENSG00000155660
ENSG00000197756
ENSG00000138696
ENSG00000128656
ENSG00000102900
ENSG00000114790
ENSG00000100380
ENSG00000131143
ENSG00000129250
ENSG00000179833
ENSG00000169714
ENSG00000170027
ENSG00000101752
ENSG00000170606
ENSG00000047410
ENSG00000149480
ENSG00000107443
ENSG00000121774
ENSG00000172331
ENSG00000114942
ENSG00000134308
ENSG00000117724
ENSG00000143549
ENSG00000100528
ENSG00000197451
ENSG00000204525
ENSG00000177311
ENSG00000135829
ENSG00000044115
ENSG00000177733
ENSG00000174231
ENSG00000138095
ENSG00000150764
ENSG00000164985
ENSG00000245532
ENSG00000144028
ENSG00000086758
ENSG00000116833
ENSG00000146731
ENSG00000111554
ENSG00000109475
ENSG00000205581
ENSG00000163468
ENSG00000143742
ENSG00000138757
ENSG00000158290
ENSG00000137409
ENSG00000137076
ENSG00000142534
ENSG00000162704
ENSG00000147403
ENSG00000167978
ENSG00000224078
ENSG00000131473
ENSG00000153827
ENSG00000182095
ENSG00000101972
ENSG00000125844
ENSG00000064666
ENSG00000126432
ENSG00000163682
ENSG00000138829
ENSG00000094975
ENSG00000197694
ENSG00000120438
ENSG00000132475
ENSG00000092201
ENSG00000166197
ENSG00000152270
ENSG00000270647
ENSG00000140319
ENSG00000067560
ENSG00000107186
ENSG00000174437
ENSG00000071082
ENSG00000120948
ENSG00000184384
ENSG00000087365
ENSG00000128595
ENSG00000153234
ENSG00000135316
ENSG00000137693
ENSG00000169047
ENSG00000171766
ENSG00000166508
ENSG00000126012
ENSG00000088247
ENSG00000204469
ENSG00000180530
ENSG00000159140
ENSG00000198938
ENSG00000149428
ENSG00000128050
ENSG00000175061
ENSG00000109606
ENSG00000163041
ENSG00000109685
ENSG00000177494
ENSG00000115524
ENSG00000060749
ENSG00000009954
ENSG00000117523
ENSG00000177600
ENSG00000188229
ENSG00000082641
ENSG00000140350
ENSG00000125107
ENSG00000112081
ENSG00000168394
ENSG00000052795

## Sheet: Unique gene signature top 100
WT				KO
Ensembl ID	Gene symbol	mean FPM		Ensembl ID	Gene symbol	mean FPM
ENSG00000144810	COL8A1	3650.55		ENSG00000143248	RGS5	3162.27
ENSG00000165323	FAT3	1130.7		ENSG00000117152	RGS4	1779.28
ENSG00000125257	ABCC4	868.87		ENSG00000177469	CAVIN1	1429.27
ENSG00000137710	RDX	800.258		ENSG00000184226	PCDH9	1385.3
ENSG00000165899	OTOGL	775.11		ENSG00000151914	DST	1342.38
ENSG00000130294	KIF1A	694.442		ENSG00000197930	ERO1A	1004.1
ENSG00000058272	PPP1R12A	690.845		ENSG00000160691	SHC1	962.27
ENSG00000145242	EPHA5	565.479		ENSG00000152818	UTRN	944.61
ENSG00000099783	HNRNPM	540.259		ENSG00000082805	ERC1	870.281
ENSG00000211448	DIO2	534.793		ENSG00000198431	TXNRD1	792.297
ENSG00000164683	HEY1	520.869		ENSG00000169504	CLIC4	784.308
ENSG00000183741	CBX6	516.37		ENSG00000059804	SLC2A3	757.94
ENSG00000169756	LIMS1	516.099		ENSG00000083444	PLOD1	753.397
ENSG00000132341	RAN	488.144		ENSG00000101856	PGRMC1	717.636
ENSG00000112139	MDGA1	481.894		ENSG00000135926	TMBIM1	700.882
ENSG00000170961	HAS2	477.825		ENSG00000122545	SEPT7	669.965
ENSG00000180592	SKIDA1	476.11		ENSG00000177200	CHD9	656.431
ENSG00000143420	ENSA	454.384		ENSG00000100292	HMOX1	655.991
ENSG00000176619	LMNB2	442.356		ENSG00000196205	EEF1A1P5	596.279
ENSG00000086061	DNAJA1	430.387		ENSG00000067596	DHX8	595.885
ENSG00000132780	NASP	430.01		ENSG00000131238	PPT1	590.64
ENSG00000171862	PTEN	423.799		ENSG00000137558	PI15	587.185
ENSG00000182944	EWSR1	422.494		ENSG00000165389	SPTSSA	563.123
ENSG00000129250	KIF1C	417.811		ENSG00000178568	ERBB4	552.809
ENSG00000179833	SERTAD2	417.286		ENSG00000000971	CFH	546.647
ENSG00000170027	YWHAG	416.462		ENSG00000186522	SEPT10	530.079
ENSG00000107443	CCNJ	411.06		ENSG00000002834	LASP1	529.417
ENSG00000100528	CNIH1	407.485		ENSG00000060237	WNK1	528.767
ENSG00000197451	HNRNPAB	407.315		ENSG00000140575	IQGAP1	525.288
ENSG00000135829	DHX9	403.111		ENSG00000196950	SLC39A10	520.166
ENSG00000150764	DIXDC1	398.002		ENSG00000140416	TPM1	518.928
ENSG00000146731	CCT6A	388.194		ENSG00000090861	AARS	485.055
ENSG00000163468	CCT3	386.143		ENSG00000131236	CAP1	484.969
ENSG00000162704	ARPC5	377.926		ENSG00000092820	EZR	484.219
ENSG00000224078	SNHG14	376.361		ENSG00000112473	SLC39A7	478.205
ENSG00000131473	ACLY	375.453		ENSG00000149257	SERPINH1	465.238
ENSG00000094975	SUCO	371.544		ENSG00000143819	EPHX1	448.67
ENSG00000132475	H3F3B	369.696		ENSG00000170004	CHD3	443.419
ENSG00000152270	PDE3B	367.631		ENSG00000198142	SOWAHC	443.411
ENSG00000140319	SRP14	365.499		ENSG00000047315	POLR2B	432.565
ENSG00000120948	TARDBP	358.886		ENSG00000124151	NCOA3	431.745
ENSG00000184384	MAML2	357.992		ENSG00000101040	ZMYND8	430.743
ENSG00000153234	NR4A2	356.504		ENSG00000127837	AAMP	421.488
ENSG00000171766	GATM	351.425		ENSG00000135862	LAMC1	418.728
ENSG00000166508	MCM7	350.355		ENSG00000075223	SEMA3C	414.474
ENSG00000088247	KHSRP	350.206		ENSG00000048540	LMO3	412.818
ENSG00000180530	NRIP1	349.836		ENSG00000168615	ADAM9	404.833
ENSG00000149428	HYOU1	348.782		ENSG00000175662	TOM1L2	403.429
ENSG00000109606	DHX15	347.573		ENSG00000141959	PFKL	399.359
ENSG00000163041	H3F3A	346.727		ENSG00000186834	HEXIM1	395.941
ENSG00000177494	ZBED2	345.901		ENSG00000166147	FBN1	394.985
ENSG00000188229	TUBB4B	341.741		ENSG00000101335	MYL9	387.942
ENSG00000140350	ANP32A	341.33		ENSG00000170017	ALCAM	385.797
ENSG00000112081	SRSF3	338.177		ENSG00000097007	ABL1	384.863
ENSG00000168394	TAP1	337.926		ENSG00000170421	KRT8	384.572
ENSG00000052795	FNIP2	336.834		ENSG00000072778	ACADVL	383.775
ENSG00000196591	HDAC2	335.537		ENSG00000074695	LMAN1	381.697
ENSG00000131711	MAP1B	334.943		ENSG00000118816	CCNI	376.773
ENSG00000168036	CTNNB1	332.461		ENSG00000137497	NUMA1	375.356
ENSG00000196504	PRPF40A	331.63		ENSG00000198408	MGEA5	373.94
ENSG00000185787	MORF4L1	326.063		ENSG00000095637	SORBS1	373.293
ENSG00000173473	SMARCC1	323.31		ENSG00000142798	HSPG2	372.63
ENSG00000106615	RHEB	322.934		ENSG00000130203	APOE	371.24
ENSG00000183722	LHFPL6	322.675		ENSG00000159176	CSRP1	370.565
ENSG00000105357	MYH14	317.91		ENSG00000090615	GOLGA3	366.997
ENSG00000126777	KTN1	315.656		ENSG00000204256	BRD2	366.534
ENSG00000169813	HNRNPF	315.574		ENSG00000010292	NCAPD2	364.096
ENSG00000206503	HLA-A	313.767		ENSG00000105373	NOP53	361.71
ENSG00000179051	RCC2	310.139		ENSG00000149591	TAGLN	360.423
ENSG00000278771	RN7SL3	309.686		ENSG00000006125	AP2B1	358.822
ENSG00000186468	RPS23	309.447		ENSG00000100129	EIF3L	357.946
ENSG00000150753	CCT5	308.814		ENSG00000120738	EGR1	354.834
ENSG00000124422	USP22	308.604		ENSG00000151012	SLC7A11	354.627
ENSG00000104852	SNRNP70	306.75		ENSG00000159399	HK2	353.05
ENSG00000107372	ZFAND5	304.304		ENSG00000117713	ARID1A	345.448
ENSG00000156261	CCT8	303.288		ENSG00000175906	ARL4D	343.803
ENSG00000204217	BMPR2	302.042		ENSG00000163453	IGFBP7	343.131
ENSG00000147274	RBMX	301.73		ENSG00000119318	RAD23B	337.093
ENSG00000113758	DBN1	299.047		ENSG00000179915	NRXN1	336.819
ENSG00000257103	LSM14A	298.549		ENSG00000124942	AHNAK	333.985
ENSG00000187772	LIN28B	297.594		ENSG00000198887	SMC5	333.711
ENSG00000168439	STIP1	295.851		ENSG00000134644	PUM1	332.347
ENSG00000085224	ATRX	295.787		ENSG00000106105	GARS	331.309
ENSG00000113810	SMC4	295.762		ENSG00000040731	CDH10	331.127
ENSG00000085733	CTTN	295.761		ENSG00000142949	PTPRF	329.95
ENSG00000104824	HNRNPL	295.682		ENSG00000197879	MYO1C	327.88
ENSG00000189091	SF3B3	295.212		ENSG00000196914	ARHGEF12	324.181
ENSG00000082153	BZW1	294.162		ENSG00000177119	ANO6	323.38
ENSG00000146223	RPL7L1	293.673		ENSG00000163558	PRKCI	322.652
ENSG00000106263	EIF3B	291.855		ENSG00000180182	MED14	321.702
ENSG00000111786	SRSF9	291.801		ENSG00000082458	DLG3	321.296
ENSG00000163946	FAM208A	291.627		ENSG00000128272	ATF4	317.014
ENSG00000136938	ANP32B	291.385		ENSG00000072364	AFF4	314.761
ENSG00000078369	GNB1	291.055		ENSG00000164828	SUN1	314.57
ENSG00000103342	GSPT1	289.757		ENSG00000105701	FKBP8	313.429
ENSG00000105968	H2AFV	289.626		ENSG00000144713	RPL32	312.93
ENSG00000114126	TFDP2	289.53		ENSG00000123384	LRP1	312.582
ENSG00000055332	EIF2AK2	288.308		ENSG00000005889	ZFX	312.438
ENSG00000101333	PLCB4	287.335		ENSG00000196365	LONP1	312.425
ENSG00000139329	LUM	286.825		ENSG00000198712	MT-CO2	311.507

## Sheet: FetalFemaleGonad_Fetal epitheli
WT	KO
Gene symbol	Gene symbol
ACLY	AFF4
ANP32A	AHNAK
ATRX	EGR1
BMPR2	HK2
CNIH1	KRT8
CTNNB1	PCDH9
GATM	PTPRF
GNB1	PUM1
HNRNPAB	RAD23B
MAP1B	SLC2A3
NR4A2	SLC39A10
NRIP1	SOWAHC
SMARCC1
SNHG14
SRSF9
SUCO
USP22
YWHAG
ZFAND5

## Sheet: FetalFemaleGonad_Fetal fibrobla
WT	KO
Gene symbol	Gene symbol
LUM	ALCAM
NR4A2	ARL4D
RPS23	ATF4
ZFAND5	CFH
	CSRP1
	EGR1
	EPHX1
	FBN1
	HEXIM1
	KRT8
	LRP1
	MYL9
	NUMA1
	PLOD1
	RGS4
	RPL32
	SEMA3C
	SERPINH1
	TPM1

## Sheet: FetalMaleGonad_Fetal fibroblast
WT	KO
Gene symbol	Gene symbol
ATRX	AFF4
CNIH1	AHNAK
DNAJA1	ARL4D
HLA-A	ATF4
MORF4L1	CHD9
NR4A2	EGR1
RPS23	EPHX1
SRP14	HEXIM1
SRSF3	KRT8
	PCDH9
	PTPRF
	PUM1
	RGS4
	RGS5
	RPL32
	SEMA3C
	SLC2A3
	SLC39A10
	SOWAHC
	ZFX

## Sheet: FetalMaleGonad_pre-Sertoli
WT	KO
Gene symbol	Gene symbol
CTNNB1	ADAM9
CTTN	CHD3
EIF3B	DST
GATM	EGR1
GNB1	HK2
HNRNPAB	IGFBP7
KIF1A	LAMC1
KTN1	LRP1
MDGA1	NUMA1
RDX	PGRMC1
SNRNP70	ZMYND8
SRSF9
USP22
ZFAND5
